# Supplementary material for: Mitigating a TDP-43 proteinopathy by targeting ataxin-2 using RNA-targeting CRISPR effector proteins
Source: Nat Commun. 2023 Oct 14;14:6492. doi: 10.1038/s41467-023-42147-z (PMC10576788; doi:10.1038/s41467-023-42147-z)
Supplement: Supplementary file 4 — Supplementary Data 1 [file 41467_2023_42147_MOESM4_ESM.xlsx]

## Sheet: SI Data 1 Processed RNA-seq
ENTREZID	symbol	product	AveExpr	FC.Rx_G10vsRx_NTG	rawP.Rx_G10vsRx_NTG	FDR.Rx_G10vsRx_NTG	FC.N2V7_G10vsN2V7_NTG	rawP.N2V7_G10vsN2V7_NTG	FDR.N2V7_G10vsN2V7_NTG	FC.Cas711_G10vsCas711_NTG	rawP.Cas711_G10vsCas711_NTG	FDR.Cas711_G10vsCas711_NTG	BP	CC	MF	Pathway
18422	Ott	ovary testis transcribed	0.107281	-3.4706	0.273411	0.512302	2.15597	0.496042	0.714275	9.27504	0.0553008	0.185373	GO:0008150 biological_process	GO:0005575 cellular_component	GO:0003674 molecular_function	NA
108169181	LOC108169181	uncharacterized LOC108169181	0.840944	1.08753	0.901854	0.956042	-1.03817	0.956089	0.981069	7.22142	0.00663271	0.0409542	NA	NA	NA	NA
102639653	Gm2007	predicted gene 2007, transcript variant X4	0.70257	-5.10345	0.132036	0.32827	1.11038	0.921328	0.96517	4.33967	0.173364	0.389252	NA	GO:0005575 cellular_component	NA	NA
68918	1190005I06Rik	RIKEN cDNA 1190005I06 gene	-1.23315	2.09649	0.362705	0.602247	1.15016	0.862438	0.936862	3.78032	0.107606	0.287763	GO:0008150 biological_process	GO:0005575 cellular_component	GO:0003674 molecular_function	NA
102632783	Gm30767	predicted gene, 30767, transcript variant X2	-1.21793	-1.10527	0.814178	0.912317	1.8734	0.147884	0.352781	3.58657	0.00523823	0.0342459	NA	NA	NA	NA
666122	Gm14595	predicted gene 14595, transcript variant 2	-2.33619	-2.84417	0.238455	0.472552	-2.81032	0.243743	0.478615	3.01801	0.213508	0.442369	NA	NA	NA	NA
105242405	2810047C21Rik1	RIKEN cDNA 2810047C21 gene 1, transcript variant X1	-1.72782	1.63498	0.535958	0.743999	-1.26279	0.768355	0.888687	2.97111	0.176064	0.393071	GO:0008150 biological_process	GO:0005575 cellular_component	GO:0003674 molecular_function	NA
626832	Gm6710	predicted gene 6710	2.95647	-1.03209	0.883613	0.947346	1.22824	0.344493	0.585328	2.86447	3.40981e-05	0.000695467	NA	GO:0005575 cellular_component	NA	05168 Herpes simplex virus 1 infection
100041639	Gm3448	predicted gene 3448, transcript variant 1	-1.81941	1.26087	0.82756	0.919315	1.01494	0.988878	0.995446	2.66224	0.360924	0.600608	GO:0008150 biological_process	GO:0005575 cellular_component	GO:0003674 molecular_function	NA
118568100	LOC118568100	uncharacterized LOC118568100	0.231237	-1.24562	0.612	0.79596	-1.0573	0.897389	0.953925	2.56993	0.035859	0.138098	NA	NA	NA	NA
22526	Gm4836	predicted gene 4836	-0.969701	-2.28108	0.423796	0.655629	-1.54532	0.671634	0.83357	2.55714	0.363288	0.602769	NA	NA	GO:0003674 molecular_function	NA
80334	Kcnip4	Kv channel interacting protein 4, transcript variant X5	-2.0374	-3.40575	0.129241	0.323717	-3.76184	0.102122	0.278301	2.49566	0.253226	0.489765	GO:0006811 ion transport; GO:0006813 potassium ion transport; GO:0034765 regulation of ion transmembrane transport; GO:0071805 potassium ion transmembrane transport; GO:0072659 protein localization to plasma membrane; GO:1901379 regulation of potassium ion transmembrane transport	GO:0005737 cytoplasm; GO:0005829 cytosol; GO:0005886 plasma membrane; GO:0008076 voltage-gated potassium channel complex; GO:0016020 membrane; GO:0030425 dendrite; GO:0043025 neuronal cell body	GO:0005244 voltage-gated ion channel activity; GO:0005267 potassium channel activity; GO:0005509 calcium ion binding; GO:0015459 potassium channel regulator activity; GO:0046872 metal ion binding	NA
667387	Xlr4d-ps	X-linked lymphocyte-regulated 4D, pseudogene	0.66191	1.5065	0.338024	0.579156	1.03932	0.927566	0.968027	2.44887	0.0420445	0.154161	NA	NA	NA	NA
545700	Smarca5-ps	SWI/SNF related, matrix associated, actin depenent ragulator of chromatin, subfamily a, member 5, pseudogene	-0.956078	-1.14254	0.715265	0.859314	1.49625	0.274584	0.513613	2.41575	0.0212995	0.0956767	NA	NA	NA	NA
434233	Ppp1ccb	protein phosphatase 1 catalytic subunit gamma B	-2.41944	-2.80884	0.163503	0.375048	0	1	1	2.40224	0.234775	0.467885	NA	NA	NA	03015 mRNA surveillance pathway; 04022 cGMP-PKG signaling pathway; 04024 cAMP signaling pathway; 04114 Oocyte meiosis; 04218 Cellular senescence; 04261 Adrenergic signaling in cardiomyocytes; 04270 Vascular smooth muscle contraction; 04390 Hippo signaling pathway; 04510 Focal adhesion; 04611 Platelet activation; 04720 Long-term potentiation; 04728 Dopaminergic synapse; 04750 Inflammatory mediator…
67277	2900089D17Rik	RIKEN cDNA 2900089D17 gene, transcript variant X1	-0.285103	1.16068	0.817275	0.913937	1.25729	0.722744	0.863453	2.3824	0.185029	0.405286	GO:0008150 biological_process	GO:0005575 cellular_component	GO:0003674 molecular_function	NA
320965	4831440E17Rik	RIKEN cDNA 4831440E17 gene	0.120316	-1.24324	0.407031	0.64144	1.00192	0.99415	0.997567	2.37266	0.00237489	0.0189679	GO:0008150 biological_process	GO:0005575 cellular_component	GO:0003674 molecular_function	NA
108167562	Gm46060	predicted gene, 46060	-0.356451	1.20312	0.418175	0.65104	-1.2751	0.289386	0.529615	2.34762	0.00072932	0.0077403	NA	NA	NA	NA
12895	Cpt1b	carnitine palmitoyltransferase 1b, muscle	-0.484771	-2.87137	0.157306	0.366394	3.07848	0.132592	0.329122	2.28903	0.263598	0.501398	GO:0006629 lipid metabolic process; GO:0006631 fatty acid metabolic process; GO:0009437 carnitine metabolic process; GO:0009637 response to blue light; GO:0015909 long-chain fatty acid transport	GO:0005739 mitochondrion; GO:0005741 mitochondrial outer membrane; GO:0016020 membrane; GO:0016021 integral component of membrane; GO:0043231 intracellular membrane-bounded organelle	GO:0004095 carnitine O-palmitoyltransferase activity; GO:0016740 transferase activity; GO:0016746 acyltransferase activity	00071 Fatty acid degradation; 01212 Fatty acid metabolism; 03320 PPAR signaling pathway; 04152 AMPK signaling pathway; 04714 Thermogenesis; 04920 Adipocytokine signaling pathway; 04922 Glucagon signaling pathway; 04931 Insulin resistance; 04936 Alcoholic liver disease; 05415 Diabetic cardiomyopathy
118567974	LOC118567974	uncharacterized LOC118567974	-1.03051	1.71741	0.263178	0.500923	-2.07414	0.134691	0.332376	2.28447	0.0920675	0.259783	NA	NA	NA	NA
66719	4921522P10Rik	RIKEN cDNA 4921522P10 gene	-0.747984	1.57403	0.19116	0.413278	-1.46908	0.265678	0.50385	2.25988	0.0228853	0.100572	GO:0008150 biological_process	GO:0005575 cellular_component	GO:0003674 molecular_function	NA
100041480	Gm9833	predicted gene 9833	0.347957	-1.0378	0.965444	0.985476	4.52798	0.0860512	0.248609	2.25643	0.345922	0.586723	GO:0008150 biological_process	GO:0005634 nucleus	GO:0003674 molecular_function	NA
26434	Prnd	prion like protein doppel, transcript variant 1	-1.50327	-1.02789	0.971245	0.988022	-1.43027	0.63971	0.81385	2.25583	0.291189	0.531468	GO:0006878 cellular copper ion homeostasis; GO:0007338 single fertilization; GO:0007340 acrosome reaction; GO:0051260 protein homooligomerization	GO:0005886 plasma membrane; GO:0016020 membrane; GO:0031225 anchored component of membrane; GO:0031362 anchored component of external side of plasma membrane	GO:0005507 copper ion binding; GO:0005515 protein binding; GO:0046872 metal ion binding	NA
100034729	Gm15114	predicted gene 15114, transcript variant X1	-1.38	-1.93733	0.507325	0.722665	-1.02685	0.978721	0.991217	2.2481	0.417617	0.650517	GO:0008150 biological_process	GO:0005575 cellular_component	GO:0003674 molecular_function	NA
319179	H2bc6	H2B clustered histone 6, transcript variant 1	-0.386758	1.74683	0.182195	0.401434	-1.64975	0.22976	0.461924	2.24025	0.0578201	0.190909	NA	NA	NA	04613 Neutrophil extracellular trap formation; 05034 Alcoholism; 05203 Viral carcinogenesis; 05322 Systemic lupus erythematosus
328795	Ubash3a	ubiquitin associated and SH3 domain containing, A, transcript variant X1	-0.0162254	1.01782	0.935084	0.971463	-1.27476	0.268235	0.506722	2.23904	0.000814533	0.00842476	GO:0001817 regulation of cytokine production; GO:0050860 negative regulation of T cell receptor signaling pathway	GO:0005634 nucleus; GO:0005654 nucleoplasm; GO:0005737 cytoplasm; GO:0005794 Golgi apparatus	NA	NA
115487774	Gm51897	predicted gene, 51897	-0.144456	1.46531	0.123022	0.313551	1.11678	0.64929	0.819866	2.15281	0.00347567	0.0252203	NA	NA	NA	NA
384185	Arl9	ADP-ribosylation factor-like 9, transcript variant X2	0.430413	1.65796	0.353813	0.593909	-2.0604	0.188413	0.409824	2.10569	0.17587	0.392802	GO:0008150 biological_process	GO:0005575 cellular_component	GO:0003674 molecular_function	NA
171486	Cd99l2	CD99 antigen-like 2, transcript variant 2	-0.672225	1.00638	0.984258	0.993451	-1.45053	0.253854	0.490522	2.05016	0.0325702	0.129145	GO:0007155 cell adhesion; GO:0050904 diapedesis; GO:2000391 positive regulation of neutrophil extravasation; GO:2000409 positive regulation of T cell extravasation	GO:0005886 plasma membrane; GO:0005912 adherens junction; GO:0009986 cell surface; GO:0016020 membrane; GO:0016021 integral component of membrane; GO:0030054 cell junction	NA	04514 Cell adhesion molecules; 04670 Leukocyte transendothelial migration
100038739	Gm10615	predicted gene 10615	-0.140094	-1.14005	0.549298	0.753662	1.30351	0.23047	0.462672	2.04289	0.00261099	0.0203708	GO:0008150 biological_process	GO:0005575 cellular_component	GO:0003674 molecular_function	NA
115486887	Gm51541	predicted gene, 51541	0.142873	1.35409	0.190396	0.412169	1.0543	0.816621	0.91365	1.93823	0.00667356	0.0411571	NA	NA	NA	NA
17005	Ltk	leukocyte tyrosine kinase, transcript variant 3	1.51018	1.32808	0.0261204	0.110515	-1.21716	0.114993	0.300276	1.90846	1.05902e-05	0.000272678	GO:0006468 protein phosphorylation; GO:0007169 transmembrane receptor protein tyrosine kinase signaling pathway; GO:0007275 multicellular organism development; GO:0008283 cell population proliferation; GO:0010666 positive regulation of cardiac muscle cell apoptotic process; GO:0010976 positive regulation of neuron projection development; GO:0014065 phosphatidylinositol 3-kinase signaling; GO:0016…	GO:0005783 endoplasmic reticulum; GO:0005886 plasma membrane; GO:0005887 integral component of plasma membrane; GO:0016020 membrane; GO:0016021 integral component of membrane; GO:0043235 receptor complex	GO:0000166 nucleotide binding; GO:0004672 protein kinase activity; GO:0004713 protein tyrosine kinase activity; GO:0004714 transmembrane receptor protein tyrosine kinase activity; GO:0005524 ATP binding; GO:0016301 kinase activity; GO:0016740 transferase activity	NA
100504491	Dcdc2b	doublecortin domain containing 2b	-0.583936	-1.30061	0.412092	0.645541	-1.13527	0.690809	0.844552	1.90548	0.0506041	0.174676	GO:0008150 biological_process	GO:0005815 microtubule organizing center; GO:0005874 microtubule	GO:0003674 molecular_function	NA
433078	Gm5493	predicted gene 5493, transcript variant X2	-0.317579	-1.27401	0.679796	0.838253	-2.49097	0.127188	0.320386	1.89794	0.279149	0.518547	GO:0008150 biological_process	GO:0005575 cellular_component	GO:0003674 molecular_function	NA
108169152	Gm46965	predicted gene, 46965, transcript variant X3	-0.257408	1.95611	0.00602291	0.0380652	1.7331	0.0214929	0.09626	1.88073	0.00920671	0.0522284	NA	NA	NA	NA
380698	Obscn	obscurin, cytoskeletal calmodulin and titin-interacting RhoGEF, transcript variant 1	-0.563833	1.29692	0.31289	0.554375	1.29271	0.318859	0.560272	1.87962	0.0187739	0.0874125	GO:0006468 protein phosphorylation; GO:0007275 multicellular organism development; GO:0014067 negative regulation of phosphatidylinositol 3-kinase signaling; GO:0016310 phosphorylation; GO:0030154 cell differentiation; GO:0046777 protein autophosphorylation	GO:0005576 extracellular region; GO:0005615 extracellular space; GO:0005634 nucleus; GO:0005737 cytoplasm; GO:0005829 cytosol; GO:0005863 striated muscle myosin thick filament; GO:0005886 plasma membrane; GO:0014704 intercalated disc; GO:0016020 membrane; GO:0016604 nuclear body; GO:0030018 Z disc; GO:0031430 M band; GO:0042383 sarcolemma	GO:0000166 nucleotide binding; GO:0004672 protein kinase activity; GO:0004674 protein serine/threonine kinase activity; GO:0005085 guanyl-nucleotide exchange factor activity; GO:0005515 protein binding; GO:0005516 calmodulin binding; GO:0005524 ATP binding; GO:0005546 phosphatidylinositol-4,5-bisphosphate binding; GO:0005547 phosphatidylinositol-3,4,5-trisphosphate binding; GO:0008289 lipid bindi…	NA
12228	Btg3	BTG anti-proliferation factor 3, transcript variant 1	1.5005	-20.7262	0.00403361	0.0282482	-4.18651	0.150161	0.356149	1.87951	0.519725	0.731906	GO:0008285 negative regulation of cell population proliferation; GO:0045930 negative regulation of mitotic cell cycle	GO:0005634 nucleus; GO:0005737 cytoplasm	GO:0005515 protein binding	03018 RNA degradation
241877	Slc10a5	solute carrier family 10 (sodium/bile acid cotransporter family), member 5	0.122742	1.04158	0.835375	0.92318	1.20253	0.350448	0.590835	1.87544	0.00308915	0.0230897	GO:0006811 ion transport; GO:0006814 sodium ion transport; GO:0015721 bile acid and bile salt transport	GO:0016020 membrane; GO:0016021 integral component of membrane	GO:0008508 bile acid:sodium symporter activity; GO:0015293 symporter activity	NA
233879	Asphd1	aspartate beta-hydroxylase domain containing 1, transcript variant 1	1.21393	1.00463	0.985951	0.994222	1.18543	0.518209	0.730992	1.86434	0.0234716	0.102425	GO:0008150 biological_process; GO:0018193 peptidyl-amino acid modification	GO:0005575 cellular_component; GO:0016020 membrane; GO:0016021 integral component of membrane	GO:0003674 molecular_function; GO:0016491 oxidoreductase activity; GO:0051213 dioxygenase activity	NA
26561	Mmp23	matrix metallopeptidase 23, transcript variant X5	-0.536297	-1.16876	0.600095	0.788232	1.02975	0.9213	0.965149	1.86375	0.0432447	0.157083	GO:0006508 proteolysis; GO:0030198 extracellular matrix organization; GO:0030574 collagen catabolic process	GO:0005615 extracellular space; GO:0005783 endoplasmic reticulum; GO:0016020 membrane; GO:0016021 integral component of membrane; GO:0031012 extracellular matrix	GO:0004222 metalloendopeptidase activity; GO:0008233 peptidase activity; GO:0008237 metallopeptidase activity; GO:0008270 zinc ion binding; GO:0016787 hydrolase activity; GO:0046872 metal ion binding	NA
100135654	Rhox3c	reproductive homeobox 3C	-0.218059	1.14497	0.595334	0.785146	-1.1877	0.500428	0.717684	1.85216	0.0209719	0.0946247	GO:0008150 biological_process	GO:0005575 cellular_component	GO:0003674 molecular_function	NA
118568301	LOC118568301	igE-binding protein-like	0.0476425	-1.26915	0.407538	0.641915	-2.56277	0.00250305	0.0197392	1.84996	0.0386044	0.145571	NA	NA	NA	NA
76229	Vmn2r29	vomeronasal 2, receptor 29, transcript variant 2	-0.541315	1.44838	0.164116	0.375884	1.06011	0.823498	0.917151	1.83623	0.0263929	0.111254	NA	GO:0005887 integral component of plasma membrane	GO:0004930 G protein-coupled receptor activity	NA
234542	Rtbdn	retbindin, transcript variant X1	0.795174	-1.03783	0.826424	0.918717	1.18716	0.315203	0.556802	1.83207	0.00118305	0.011232	NA	GO:0005576 extracellular region; GO:0005886 plasma membrane; GO:0016020 membrane; GO:0019897 extrinsic component of plasma membrane; GO:0031362 anchored component of external side of plasma membrane; GO:0033165 interphotoreceptor matrix	GO:0032217 riboflavin transmembrane transporter activity; GO:0038023 signaling receptor activity; GO:1902444 riboflavin binding	NA
381104	Prickle4	prickle planar cell polarity protein 4	-0.573656	-2.33433	0.00592291	0.0376068	-1.23689	0.46137	0.686856	1.83177	0.0424088	0.155013	GO:0007507 heart development; GO:0030036 actin cytoskeleton organization; GO:0061061 muscle structure development	GO:0001725 stress fiber; GO:0005912 adherens junction; GO:0030018 Z disc; GO:0031941 filamentous actin	GO:0003779 actin binding; GO:0051371 muscle alpha-actinin binding	04310 Wnt signaling pathway
70894	Efcab3	EF-hand calcium binding domain 3, transcript variant X6	-0.89004	1.28148	0.45608	0.682601	-1.651	0.137738	0.337151	1.82727	0.0768198	0.230859	GO:0008150 biological_process	GO:0005575 cellular_component	GO:0003674 molecular_function; GO:0005509 calcium ion binding; GO:0046872 metal ion binding	NA
102800312	Lncppara	long noncoding RNA near Ppara	1.6221	1.31194	0.0273793	0.114179	1.18412	0.158506	0.368015	1.82598	1.7713e-05	0.00041147	NA	NA	NA	NA
102633836	Gm31566	predicted gene, 31566, transcript variant X2	-0.0124643	1.26505	0.416868	0.649964	-1.15702	0.613224	0.796723	1.82468	0.0440986	0.159201	NA	NA	NA	NA
21960	Tnr	tenascin R, transcript variant X10	0.07153	-1.08158	0.749987	0.878795	1.32084	0.263151	0.500888	1.81975	0.0204613	0.092992	GO:0007155 cell adhesion; GO:0007158 neuron cell-cell adhesion; GO:0007162 negative regulation of cell adhesion; GO:0008306 associative learning; GO:0010977 negative regulation of neuron projection development; GO:0022029 telencephalon cell migration; GO:0022408 negative regulation of cell-cell adhesion; GO:0030155 regulation of cell adhesion; GO:0030198 extracellular matrix organization; GO:0030…	GO:0005576 extracellular region; GO:0005615 extracellular space; GO:0009986 cell surface; GO:0031012 extracellular matrix; GO:0045121 membrane raft; GO:0062023 collagen-containing extracellular matrix; GO:0072534 perineuronal net; GO:0090733 tenascin complex; GO:0098685 Schaffer collateral - CA1 synapse; GO:0098686 hippocampal mossy fiber to CA3 synapse; GO:0098966 perisynaptic extracellular matr…	GO:0005102 signaling receptor binding; GO:0005178 integrin binding; GO:0046625 sphingolipid binding	04151 PI3K-Akt signaling pathway; 04510 Focal adhesion; 04512 ECM-receptor interaction; 05165 Human papillomavirus infection; 05206 MicroRNAs in cancer
102638943	Gm35380	predicted gene, 35380, transcript variant X5	-0.0688726	1.08896	0.697198	0.848255	-1.00595	0.978373	0.991071	1.81916	0.0100574	0.0556803	NA	NA	NA	NA
105242738	Gm26799	predicted gene, 26799, transcript variant X1	1.23891	1.31797	0.440351	0.669488	2.48524	0.015371	0.0757143	1.81567	0.101924	0.277972	NA	NA	NA	NA
11535	Adm	adrenomedullin	0.711668	-1.26513	0.317059	0.558604	-1.31686	0.243137	0.477971	1.80638	0.0160839	0.0782229	GO:0001570 vasculogenesis; GO:0001843 neural tube closure; GO:0002026 regulation of the force of heart contraction; GO:0002031 G protein-coupled receptor internalization; GO:0003073 regulation of systemic arterial blood pressure; GO:0007189 adenylate cyclase-activating G protein-coupled receptor signaling pathway; GO:0007204 positive regulation of cytosolic calcium ion concentration; GO:0007507 h…	GO:0005576 extracellular region; GO:0005615 extracellular space; GO:0005737 cytoplasm	GO:0005179 hormone activity; GO:0031700 adrenomedullin receptor binding	04080 Neuroactive ligand-receptor interaction; 04270 Vascular smooth muscle contraction
105244833	Gm40369	predicted gene, 40369, transcript variant X1	-2.30972	-2.19741	0.274208	0.513208	0	1	1	1.79176	0.415693	0.648949	NA	NA	NA	NA
54678	Zfp108	zinc finger protein 108, transcript variant X1	-0.485414	-1.29495	0.430279	0.661	1.12321	0.721729	0.86282	1.75711	0.0918888	0.259481	GO:0006357 regulation of transcription by RNA polymerase II	GO:0005634 nucleus	GO:0000978 RNA polymerase II cis-regulatory region sequence-specific DNA binding; GO:0000981 DNA-binding transcription factor activity, RNA polymerase II-specific	05168 Herpes simplex virus 1 infection
666842	Gm14692	predicted gene 14692, transcript variant X2	-1.1893	1.90934	0.495192	0.713617	-1.21652	0.835631	0.923267	1.75039	0.554498	0.757428	NA	NA	GO:0003674 molecular_function	NA
100502742	1700007L15Rik	RIKEN cDNA 1700007L15 gene	-0.375677	-1.02294	0.922151	0.965606	1.01264	0.956838	0.981407	1.74573	0.0221024	0.0981805	NA	NA	NA	NA
237716	Gpr75	G protein-coupled receptor 75	-0.818664	-1.15198	0.555042	0.75776	1.26384	0.331265	0.572929	1.74418	0.0261025	0.110482	GO:0007165 signal transduction; GO:0007186 G protein-coupled receptor signaling pathway; GO:0070098 chemokine-mediated signaling pathway; GO:1901214 regulation of neuron death	GO:0005886 plasma membrane; GO:0005887 integral component of plasma membrane; GO:0016020 membrane; GO:0016021 integral component of membrane	GO:0004930 G protein-coupled receptor activity; GO:0016493 C-C chemokine receptor activity	NA
100040500	Gm2808	predicted gene 2808	1.62997	-1.09891	0.710827	0.856412	-1.0658	0.802084	0.906419	1.71926	0.0401626	0.149407	NA	NA	NA	NA
93724	Pcdhga12	protocadherin gamma subfamily A, 12	0.429376	1.21115	0.470424	0.694063	-1.5146	0.124024	0.31524	1.71785	0.04811	0.168793	GO:0007155 cell adhesion; GO:0016339 calcium-dependent cell-cell adhesion via plasma membrane cell adhesion molecules	GO:0005886 plasma membrane; GO:0005887 integral component of plasma membrane; GO:0005911 cell-cell junction; GO:0016020 membrane	GO:0005515 protein binding	NA
74554	9130002K18Rik	RIKEN cDNA 9130002K18 gene	-0.277128	1.0086	0.975279	0.989717	1.10326	0.722469	0.863331	1.71283	0.0594206	0.194612	GO:0008150 biological_process	GO:0005575 cellular_component	GO:0003674 molecular_function	NA
118567635	LOC118567635	uncharacterized LOC118567635	0.354027	1.11367	0.639739	0.813858	-1.14787	0.549286	0.753662	1.70115	0.0269043	0.112702	NA	NA	NA	NA
78444	Pgpep1l	pyroglutamyl-peptidase I-like, transcript variant X2	-0.329562	2.03361	0.0102189	0.0563079	-1.03611	0.891514	0.95109	1.69419	0.0503019	0.173966	NA	NA	GO:0003674 molecular_function; GO:0008233 peptidase activity; GO:0008234 cysteine-type peptidase activity; GO:0016787 hydrolase activity	NA
667034	Pnp2	purine-nucleoside phosphorylase 2	0.876197	-1.04045	0.893919	0.952217	-1.25431	0.448379	0.676341	1.69198	0.0851475	0.246845	GO:0006139 nucleobase-containing compound metabolic process; GO:0006738 nicotinamide riboside catabolic process; GO:0006955 immune response; GO:0009165 nucleotide biosynthetic process; GO:0009410 response to xenobiotic stimulus; GO:0032743 positive regulation of interleukin-2 production; GO:0042278 purine nucleoside metabolic process; GO:0043101 purine-containing compound salvage	GO:0005576 extracellular region; GO:0005634 nucleus; GO:0005737 cytoplasm	GO:0001882 nucleoside binding; GO:0002060 purine nucleobase binding; GO:0004731 purine-nucleoside phosphorylase activity; GO:0042301 phosphate ion binding; GO:0042802 identical protein binding	00230 Purine metabolism; 00760 Nicotinate and nicotinamide metabolism; 01100 Metabolic pathways; 01232 Nucleotide metabolism
434858	Gm5643	predicted gene 5643	0.351063	1.25961	0.612024	0.795982	-1.51435	0.364265	0.603615	1.68651	0.25521	0.491984	NA	NA	NA	NA
226594	Rcsd1	RCSD domain containing 1, transcript variant 2	-0.132597	1.02275	0.925048	0.966868	1.08899	0.72175	0.862829	1.68328	0.0364042	0.139605	GO:0003009 skeletal muscle contraction; GO:0071474 cellular hyperosmotic response	GO:0005575 cellular_component	GO:0051015 actin filament binding	NA
115488470	LOC115488470	uncharacterized LOC115488470	1.88568	1.43912	0.0154853	0.0761171	1.21796	0.173602	0.389547	1.68316	0.000963542	0.00958944	NA	NA	NA	NA
18378	Omp	olfactory marker protein	0.448296	-1.04193	0.821642	0.916184	-1.26499	0.203445	0.42932	1.67984	0.00765295	0.0455434	GO:0007165 signal transduction; GO:0007608 sensory perception of smell; GO:0022008 neurogenesis; GO:0050896 response to stimulus	GO:0005634 nucleus; GO:0005737 cytoplasm; GO:0005829 cytosol; GO:0030424 axon; GO:0043025 neuronal cell body	GO:0042277 peptide binding	NA
108167775	Gm8112	predicted gene 8112	0.803675	1.05321	0.795319	0.902686	1.2365	0.292657	0.532984	1.6783	0.0141673	0.0714304	NA	NA	NA	NA
105244229	Gm39876	predicted gene, 39876	0.452652	1.15976	0.418897	0.651589	1.27144	0.194442	0.417849	1.67548	0.00796897	0.0469209	NA	NA	NA	NA
234311	Ddx60	DExD/H box helicase 60	-0.700488	-1.08864	0.755054	0.881401	1.47726	0.15885	0.368535	1.67348	0.0663876	0.209705	GO:0009615 response to virus; GO:0051607 defense response to virus; GO:1900245 positive regulation of MDA-5 signaling pathway; GO:1900246 positive regulation of RIG-I signaling pathway	GO:0005737 cytoplasm; GO:0005829 cytosol; GO:0045111 intermediate filament cytoskeleton	GO:0003690 double-stranded DNA binding; GO:0003723 RNA binding; GO:0003725 double-stranded RNA binding; GO:0003727 single-stranded RNA binding; GO:0005515 protein binding	NA
81701	Egfl8	EGF-like domain 8, transcript variant X1	-0.295341	1.16421	0.558029	0.759672	-1.20891	0.465597	0.690453	1.66884	0.0556131	0.186018	GO:0001701 in utero embryonic development; GO:0048856 anatomical structure development	GO:0005576 extracellular region; GO:0009986 cell surface	GO:0005102 signaling receptor binding; GO:0005509 calcium ion binding	NA
237611	Stac3	SH3 and cysteine rich domain 3, transcript variant 2	-0.919894	-1.19952	0.496035	0.714275	1.96561	0.0160547	0.0781391	1.66818	0.0624675	0.201347	GO:0003009 skeletal muscle contraction; GO:0007274 neuromuscular synaptic transmission; GO:0035556 intracellular signal transduction; GO:0048741 skeletal muscle fiber development; GO:1901387 positive regulation of voltage-gated calcium channel activity; GO:1903078 positive regulation of protein localization to plasma membrane	GO:0005654 nucleoplasm; GO:0005737 cytoplasm; GO:0005829 cytosol; GO:0005886 plasma membrane; GO:0005891 voltage-gated calcium channel complex; GO:0016020 membrane; GO:0031234 extrinsic component of cytoplasmic side of plasma membrane	GO:0042802 identical protein binding; GO:0046872 metal ion binding	NA
69657	2310047D07Rik	RIKEN cDNA 2310047D07 gene, transcript variant X5	-0.56375	-1.54845	0.241193	0.475799	-1.09904	0.797836	0.904159	1.66628	0.173021	0.388744	GO:0008150 biological_process	GO:0005575 cellular_component	GO:0003674 molecular_function	NA
66116	Nat8f1	N-acetyltransferase 8 (GCN5-related) family member 1	-0.558333	1.23487	0.47249	0.695507	1.00228	0.993787	0.99747	1.66402	0.0896702	0.255288	GO:0001702 gastrulation with mouth forming second; GO:0006749 glutathione metabolic process; GO:0007162 negative regulation of cell adhesion; GO:0007275 multicellular organism development; GO:0007369 gastrulation; GO:0010628 positive regulation of gene expression; GO:0018003 peptidyl-lysine N6-acetylation; GO:0043066 negative regulation of apoptotic process; GO:0050435 amyloid-beta metabolic proc…	GO:0005743 mitochondrial inner membrane; GO:0005783 endoplasmic reticulum; GO:0005789 endoplasmic reticulum membrane; GO:0005793 endoplasmic reticulum-Golgi intermediate compartment; GO:0005794 Golgi apparatus; GO:0016020 membrane; GO:0016021 integral component of membrane; GO:0033116 endoplasmic reticulum-Golgi intermediate compartment membrane	GO:0004468 lysine N-acetyltransferase activity, acting on acetyl phosphate as donor; GO:0008080 N-acetyltransferase activity; GO:0016740 transferase activity; GO:0016746 acyltransferase activity; GO:0047198 cysteine-S-conjugate N-acetyltransferase activity	00480 Glutathione metabolism; 01100 Metabolic pathways
269615	Plch2	phospholipase C, eta 2, transcript variant X7	0.290591	1.37996	0.12493	0.316735	-1.06132	0.772216	0.890593	1.6555	0.0195944	0.0901084	GO:0006629 lipid metabolic process; GO:0007165 signal transduction; GO:0016042 lipid catabolic process; GO:0035556 intracellular signal transduction; GO:0046488 phosphatidylinositol metabolic process; GO:0048015 phosphatidylinositol-mediated signaling	GO:0005737 cytoplasm; GO:0005886 plasma membrane; GO:0016020 membrane	GO:0004435 phosphatidylinositol phospholipase C activity; GO:0004629 phospholipase C activity; GO:0005509 calcium ion binding; GO:0008081 phosphoric diester hydrolase activity; GO:0016787 hydrolase activity; GO:0046872 metal ion binding	00562 Inositol phosphate metabolism; 01100 Metabolic pathways
107303348	Gm45935	predicted gene, 45935	-0.236765	-3.36426	0.252483	0.489043	3.6149	0.226126	0.457791	1.64488	0.635456	0.811185	NA	NA	NA	00310 Lysine degradation; 01100 Metabolic pathways
79201	Tnfrsf23	tumor necrosis factor receptor superfamily, member 23, transcript variant 1	0.570629	-2.22092	0.0109373	0.0592534	1.08069	0.792921	0.901398	1.64182	0.101449	0.27716	GO:0006924 activation-induced cell death of T cells; GO:0032872 regulation of stress-activated MAPK cascade; GO:0043066 negative regulation of apoptotic process; GO:0097049 motor neuron apoptotic process; GO:0097192 extrinsic apoptotic signaling pathway in absence of ligand; GO:0097527 necroptotic signaling pathway; GO:1902042 negative regulation of extrinsic apoptotic signaling pathway via death…	GO:0005794 Golgi apparatus; GO:0005829 cytosol; GO:0005886 plasma membrane; GO:0009897 external side of plasma membrane; GO:0009986 cell surface; GO:0016020 membrane; GO:0031225 anchored component of membrane; GO:0031265 CD95 death-inducing signaling complex; GO:0031362 anchored component of external side of plasma membrane; GO:0045121 membrane raft	GO:0002020 protease binding; GO:0005031 tumor necrosis factor receptor activity; GO:0005515 protein binding; GO:0042802 identical protein binding	NA
269116	Nfasc	neurofascin, transcript variant 1	0.58233	1.21209	0.312135	0.553549	-1.03359	0.86093	0.936211	1.63904	0.013255	0.0680428	GO:0002175 protein localization to paranode region of axon; GO:0007155 cell adhesion; GO:0007411 axon guidance; GO:0007420 brain development; GO:0007422 peripheral nervous system development; GO:0019226 transmission of nerve impulse; GO:0030913 paranodal junction assembly; GO:0042552 myelination; GO:0045162 clustering of voltage-gated sodium channels; GO:0050808 synapse organization; GO:0071205 p…	GO:0005886 plasma membrane; GO:0005887 integral component of plasma membrane; GO:0005918 septate junction; GO:0016020 membrane; GO:0016021 integral component of membrane; GO:0030424 axon; GO:0030425 dendrite; GO:0033010 paranodal junction; GO:0033268 node of Ranvier; GO:0033270 paranode region of axon; GO:0043194 axon initial segment; GO:0043209 myelin sheath; GO:0097454 Schwann cell microvillus	GO:0005515 protein binding; GO:0019904 protein domain specific binding; GO:0086080 protein binding involved in heterotypic cell-cell adhesion; GO:0098632 cell-cell adhesion mediator activity	04514 Cell adhesion molecules
628705	Phf11c	PHD finger protein 11C	0.342662	1.64715	0.35527	0.595339	-1.95772	0.216174	0.44564	1.63868	0.360187	0.600012	GO:0008150 biological_process	GO:0005634 nucleus; GO:0005654 nucleoplasm; GO:0031965 nuclear membrane	GO:0003674 molecular_function	NA
107477	Guca1b	guanylate cyclase activator 1B, transcript variant X1	-0.00201919	-1.04138	0.893986	0.952242	1.48714	0.198713	0.423345	1.63825	0.112732	0.296507	GO:0007601 visual perception; GO:0007602 phototransduction; GO:0031282 regulation of guanylate cyclase activity; GO:0050896 response to stimulus	GO:0001750 photoreceptor outer segment; GO:0001917 photoreceptor inner segment; GO:0005886 plasma membrane; GO:0016020 membrane; GO:0042995 cell projection; GO:0120199 cone photoreceptor outer segment	GO:0005509 calcium ion binding; GO:0008048 calcium sensitive guanylate cyclase activator activity; GO:0030249 guanylate cyclase regulator activity; GO:0046872 metal ion binding	04744 Phototransduction
109169	Igip	IgA inducing protein	-0.985489	2.58781	0.187329	0.408379	-1.03058	0.966151	0.985652	1.63784	0.488894	0.708523	GO:0008150 biological_process	GO:0005575 cellular_component	GO:0003674 molecular_function	NA
102636258	Gm11802	predicted gene 11802, transcript variant X7	-1.45757	-2.07229	0.189236	0.41081	-1.64561	0.365524	0.604823	1.63136	0.373835	0.61252	GO:0008150 biological_process	GO:0005575 cellular_component	GO:0003674 molecular_function	NA
73941	Lexis1	lipid responsive LXR-induced inhibitor of cholesterol synthesis 1, transcript variant X1	0.281257	1.28687	0.284929	0.524803	1.5426	0.0714373	0.220099	1.63063	0.0435799	0.157972	GO:0008150 biological_process	GO:0005575 cellular_component	GO:0003674 molecular_function	NA
319158	H4c9	H4 clustered histone 9	-0.294827	1.2574	0.416955	0.65003	1.46811	0.178124	0.395886	1.62857	0.0902932	0.256438	NA	NA	NA	04613 Neutrophil extracellular trap formation; 05034 Alcoholism; 05203 Viral carcinogenesis; 05322 Systemic lupus erythematosus
70730	6330409D20Rik	RIKEN cDNA 6330409D20 gene	-0.250974	1.13733	0.562807	0.763134	1.3832	0.150985	0.357437	1.624	0.0356778	0.137561	GO:0008150 biological_process	GO:0005575 cellular_component	GO:0003674 molecular_function	NA
72962	Tymp	thymidine phosphorylase	-0.162301	1.14212	0.67527	0.835603	1.08075	0.806401	0.908493	1.6189	0.136055	0.334467	GO:0000002 mitochondrial genome maintenance; GO:0006206 pyrimidine nucleobase metabolic process; GO:0006213 pyrimidine nucleoside metabolic process; GO:0006935 chemotaxis; GO:0009887 animal organ morphogenesis; GO:0031641 regulation of myelination; GO:0046074 dTMP catabolic process; GO:0051969 regulation of transmission of nerve impulse; GO:1905333 regulation of gastric motility	GO:0005829 cytosol	GO:0004645 1,4-alpha-oligoglucan phosphorylase activity; GO:0009032 thymidine phosphorylase activity; GO:0016154 pyrimidine-nucleoside phosphorylase activity; GO:0016740 transferase activity; GO:0016757 glycosyltransferase activity; GO:0016763 pentosyltransferase activity; GO:0042803 protein homodimerization activity	00240 Pyrimidine metabolism; 00983 Drug metabolism - other enzymes; 01100 Metabolic pathways; 01232 Nucleotide metabolism; 05219 Bladder cancer
237636	Npc1l1	NPC1 like intracellular cholesterol transporter 1	-0.471468	-2.23541	0.00905205	0.0515715	1.25335	0.437773	0.66734	1.6155	0.105638	0.284404	GO:0006629 lipid metabolic process; GO:0006695 cholesterol biosynthetic process; GO:0008202 steroid metabolic process; GO:0008203 cholesterol metabolic process; GO:0015918 sterol transport; GO:0030299 intestinal cholesterol absorption; GO:0030301 cholesterol transport; GO:0042157 lipoprotein metabolic process; GO:0042632 cholesterol homeostasis; GO:0071501 cellular response to sterol depletion	GO:0005886 plasma membrane; GO:0016020 membrane; GO:0016021 integral component of membrane; GO:0031526 brush border membrane; GO:0044214 spanning component of plasma membrane	GO:0005319 lipid transporter activity; GO:0005515 protein binding; GO:0015485 cholesterol binding; GO:0031267 small GTPase binding; GO:0031489 myosin V binding; GO:0032934 sterol binding; GO:1901363 heterocyclic compound binding	04975 Fat digestion and absorption
102639283	Gm13584	predicted gene 13584	0.871614	1.5834	0.0282782	0.116913	-1.11793	0.579231	0.774225	1.60519	0.0242547	0.104939	GO:0008150 biological_process	GO:0005575 cellular_component	GO:0003674 molecular_function	NA
240095	H2-M5	histocompatibility 2, M region locus 5, transcript variant 3	-0.570771	1.54962	0.124263	0.315621	1.51916	0.141518	0.342765	1.59889	0.100604	0.275666	GO:0001916 positive regulation of T cell mediated cytotoxicity; GO:0002476 antigen processing and presentation of endogenous peptide antigen via MHC class Ib; GO:0002486 antigen processing and presentation of endogenous peptide antigen via MHC class I via ER pathway, TAP-independent; GO:0006955 immune response	GO:0000139 Golgi membrane; GO:0005615 extracellular space; GO:0005765 lysosomal membrane; GO:0005769 early endosome; GO:0005783 endoplasmic reticulum; GO:0005886 plasma membrane; GO:0009897 external side of plasma membrane; GO:0009986 cell surface; GO:0031901 early endosome membrane; GO:0032398 MHC class Ib protein complex; GO:0033106 cis-Golgi network membrane; GO:0042612 MHC class I protein com…	GO:0005102 signaling receptor binding; GO:0030881 beta-2-microglobulin binding; GO:0042288 MHC class I protein binding; GO:0042605 peptide antigen binding; GO:0042608 T cell receptor binding; GO:0042610 CD8 receptor binding; GO:0042802 identical protein binding; GO:0042803 protein homodimerization activity; GO:0046703 natural killer cell lectin-like receptor binding; GO:0046978 TAP1 binding; GO:0…	04144 Endocytosis; 04145 Phagosome; 04218 Cellular senescence; 04514 Cell adhesion molecules; 04612 Antigen processing and presentation; 04940 Type I diabetes mellitus; 05163 Human cytomegalovirus infection; 05165 Human papillomavirus infection; 05166 Human T-cell leukemia virus 1 infection; 05167 Kaposi sarcoma-associated herpesvirus infection; 05168 Herpes simplex virus 1 infection; 05169 Epste…
18682	Phkg1	phosphorylase kinase gamma 1	1.40535	1.0796	0.591894	0.782726	-1.06006	0.682749	0.840099	1.59731	0.00252918	0.0198923	GO:0005975 carbohydrate metabolic process; GO:0005977 glycogen metabolic process; GO:0005978 glycogen biosynthetic process; GO:0005980 glycogen catabolic process; GO:0006468 protein phosphorylation; GO:0016310 phosphorylation	GO:0005964 phosphorylase kinase complex	GO:0000166 nucleotide binding; GO:0004672 protein kinase activity; GO:0004674 protein serine/threonine kinase activity; GO:0004689 phosphorylase kinase activity; GO:0005516 calmodulin binding; GO:0005524 ATP binding; GO:0016301 kinase activity; GO:0016740 transferase activity; GO:0019899 enzyme binding; GO:0050321 tau-protein kinase activity	04020 Calcium signaling pathway; 04910 Insulin signaling pathway; 04922 Glucagon signaling pathway
20723	Serpinb9	serine (or cysteine) peptidase inhibitor, clade B, member 9, transcript variant X1	0.118834	1.11354	0.652344	0.821901	-1.1486	0.562136	0.76262	1.59579	0.0577041	0.190656	GO:0001913 T cell mediated cytotoxicity; GO:0002438 acute inflammatory response to antigenic stimulus; GO:0006955 immune response; GO:0010951 negative regulation of endopeptidase activity; GO:0042270 protection from natural killer cell mediated cytotoxicity; GO:0042742 defense response to bacterium; GO:0043066 negative regulation of apoptotic process; GO:0070233 negative regulation of T cell apop…	GO:0005615 extracellular space; GO:0005634 nucleus; GO:0005654 nucleoplasm; GO:0005737 cytoplasm; GO:0005794 Golgi apparatus; GO:0005829 cytosol; GO:0062023 collagen-containing extracellular matrix	GO:0002020 protease binding; GO:0004867 serine-type endopeptidase inhibitor activity; GO:0005515 protein binding; GO:0043027 cysteine-type endopeptidase inhibitor activity involved in apoptotic process	05146 Amoebiasis
102637854	Gm11496	predicted gene 11496	0.534734	1.31857	0.223919	0.455082	1.67569	0.0277383	0.115284	1.59576	0.0446773	0.16056	GO:0008150 biological_process	GO:0005575 cellular_component	GO:0003674 molecular_function	NA
107522	Ece2	endothelin converting enzyme 2, transcript variant 4	1.61853	1.12188	0.615883	0.798524	1.24512	0.341748	0.58266	1.59335	0.0492954	0.171577	GO:0016485 protein processing; GO:0016486 peptide hormone processing	GO:0005802 trans-Golgi network; GO:0005886 plasma membrane; GO:0030659 cytoplasmic vesicle membrane	GO:0004222 metalloendopeptidase activity; GO:0008233 peptidase activity	NA
100504104	Gm16062	predicted gene 16062	0.238613	1.17102	0.515789	0.729136	1.39635	0.17489	0.391389	1.59244	0.0625243	0.201461	GO:0008150 biological_process	GO:0005575 cellular_component	GO:0003674 molecular_function	NA
654472	Gm12070	predicted gene 12070	1.9425	-1.0419	0.788525	0.899208	-1.03956	0.799851	0.905364	1.59195	0.00474335	0.0318151	NA	NA	NA	NA
623078	Gm8108	predicted gene 8108, transcript variant X3	0.124857	1.71674	0.276615	0.515696	-1.24415	0.657232	0.824867	1.59146	0.348243	0.58878	NA	NA	NA	NA
11984	Atp6v0c	ATPase, H+ transporting, lysosomal V0 subunit C, transcript variant 3	2.88344	1.08022	0.72028	0.861923	1.14577	0.528748	0.738426	1.58984	0.0383621	0.144878	GO:0006811 ion transport; GO:0007035 vacuolar acidification; GO:0007042 lysosomal lumen acidification; GO:0030177 positive regulation of Wnt signaling pathway; GO:0070374 positive regulation of ERK1 and ERK2 cascade; GO:1902600 proton transmembrane transport; GO:1904093 negative regulation of autophagic cell death	GO:0005764 lysosome; GO:0005794 Golgi apparatus; GO:0008021 synaptic vesicle; GO:0016020 membrane; GO:0016021 integral component of membrane; GO:0016471 vacuolar proton-transporting V-type ATPase complex; GO:0030054 cell junction; GO:0031410 cytoplasmic vesicle; GO:0033177 proton-transporting two-sector ATPase complex, proton-transporting domain; GO:0033179 proton-transporting V-type ATPase, V0 d…	GO:0005515 protein binding; GO:0008553 P-type proton-exporting transporter activity; GO:0015078 proton transmembrane transporter activity; GO:0031625 ubiquitin protein ligase binding	00190 Oxidative phosphorylation; 01100 Metabolic pathways; 04142 Lysosome; 04145 Phagosome; 04721 Synaptic vesicle cycle; 04966 Collecting duct acid secretion; 05152 Tuberculosis; 05165 Human papillomavirus infection; 05323 Rheumatoid arthritis
319192	H2ac19	H2A clustered histone 19	-0.643827	7.06752	0.00142746	0.0129562	-1.58234	0.413505	0.646837	1.58955	0.408949	0.643018	NA	GO:0005634 nucleus	GO:0003677 DNA binding	04217 Necroptosis; 04613 Neutrophil extracellular trap formation; 05034 Alcoholism; 05322 Systemic lupus erythematosus
100127111	Snord22	small nucleolar RNA, C/D box 22	-0.390361	-1.43699	0.128503	0.322616	-1.57374	0.0601207	0.196142	1.58573	0.0562122	0.187402	GO:0008150 biological_process	GO:0005634 nucleus	GO:0003674 molecular_function	NA
102634078	LOC102634078	uncharacterized LOC102634078	0.59308	1.02455	0.908538	0.959146	1.13609	0.546853	0.751891	1.5853	0.0360094	0.138508	NA	NA	NA	NA
118567910	LOC118567910	uncharacterized LOC118567910	-0.133208	-1.06898	0.806176	0.908388	1.1541	0.598776	0.787464	1.58198	0.0995716	0.273749	NA	NA	NA	NA
115489542	LOC115489542	uncharacterized LOC115489542, transcript variant X1	-0.660832	-1.47467	0.222308	0.453258	1.57788	0.153905	0.36163	1.57339	0.156404	0.365228	NA	NA	NA	NA
74251	Ankrd9	ankyrin repeat domain 9, transcript variant X1	-0.0914425	-1.14451	0.573115	0.77013	1.05096	0.835237	0.92315	1.57277	0.066024	0.208915	GO:0006878 cellular copper ion homeostasis; GO:0016567 protein ubiquitination; GO:0043161 proteasome-mediated ubiquitin-dependent protein catabolic process	GO:0005737 cytoplasm; GO:0005829 cytosol; GO:0031410 cytoplasmic vesicle; GO:0031466 Cul5-RING ubiquitin ligase complex	GO:0016787 hydrolase activity; GO:1990756 ubiquitin ligase-substrate adaptor activity	NA
100040724	Mirg	miRNA containing gene	0.116298	-1.29943	0.243388	0.478253	1.08086	0.726179	0.865432	1.56966	0.0496842	0.172501	GO:0016570 histone modification	NA	NA	NA
13643	Efnb3	ephrin B3, transcript variant X1	0.137704	1.01733	0.944308	0.975919	-1.03769	0.880497	0.945888	1.5687	0.0753805	0.228117	GO:0007275 multicellular organism development; GO:0007399 nervous system development; GO:0007411 axon guidance; GO:0007628 adult walking behavior; GO:0016198 axon choice point recognition; GO:0030154 cell differentiation; GO:0031295 T cell costimulation; GO:0048013 ephrin receptor signaling pathway; GO:0050771 negative regulation of axonogenesis; GO:0099557 trans-synaptic signaling by trans-synap…	GO:0005886 plasma membrane; GO:0016020 membrane; GO:0016021 integral component of membrane; GO:0098686 hippocampal mossy fiber to CA3 synapse; GO:0098978 glutamatergic synapse; GO:0099056 integral component of presynaptic membrane; GO:0099061 integral component of postsynaptic density membrane	GO:0005515 protein binding; GO:0046875 ephrin receptor binding	04360 Axon guidance
12778	Ackr3	atypical chemokine receptor 3, transcript variant 2	0.131398	1.09352	0.694522	0.8467	-1.10543	0.65983	0.826445	1.56733	0.0559001	0.186706	GO:0001525 angiogenesis; GO:0001570 vasculogenesis; GO:0006935 chemotaxis; GO:0006955 immune response; GO:0007155 cell adhesion; GO:0007165 signal transduction; GO:0007186 G protein-coupled receptor signaling pathway; GO:0007204 positive regulation of cytosolic calcium ion concentration; GO:0007275 multicellular organism development; GO:0008285 negative regulation of cell population proliferation…	GO:0005634 nucleus; GO:0005737 cytoplasm; GO:0005768 endosome; GO:0005886 plasma membrane; GO:0005905 clathrin-coated pit; GO:0009897 external side of plasma membrane; GO:0009986 cell surface; GO:0016020 membrane; GO:0016021 integral component of membrane; GO:0043231 intracellular membrane-bounded organelle	GO:0004930 G protein-coupled receptor activity; GO:0005044 scavenger receptor activity; GO:0015026 coreceptor activity; GO:0016493 C-C chemokine receptor activity; GO:0016494 C-X-C chemokine receptor activity; GO:0019956 chemokine binding; GO:0019957 C-C chemokine binding; GO:0019958 C-X-C chemokine binding	04060 Cytokine-cytokine receptor interaction; 04061 Viral protein interaction with cytokine and cytokine receptor
78934	4930581F22Rik	RIKEN cDNA 4930581F22 gene	-0.456178	-1.16955	0.519746	0.73192	1.6768	0.0401826	0.149464	1.56352	0.0733387	0.224009	GO:0008150 biological_process	GO:0005575 cellular_component	GO:0003674 molecular_function	NA
211480	Kcnj14	potassium inwardly-rectifying channel, subfamily J, member 14, transcript variant X1	-0.537264	1.42014	0.257159	0.494351	1.04204	0.89294	0.951717	1.56102	0.15307	0.360459	GO:0006811 ion transport; GO:0006813 potassium ion transport; GO:0034765 regulation of ion transmembrane transport; GO:1990573 potassium ion import across plasma membrane	GO:0005886 plasma membrane; GO:0016020 membrane; GO:0016021 integral component of membrane; GO:0030425 dendrite; GO:0043025 neuronal cell body	GO:0005242 inward rectifier potassium channel activity; GO:0005244 voltage-gated ion channel activity	04725 Cholinergic synapse; 04921 Oxytocin signaling pathway
66341	Eid3	EP300 interacting inhibitor of differentiation 3	0.204106	1.26894	0.283437	0.523267	1.47472	0.0853035	0.247091	1.55904	0.0509768	0.175573	GO:0006281 DNA repair; GO:0006310 DNA recombination; GO:0006974 cellular response to DNA damage stimulus	GO:0000781 chromosome, telomeric region; GO:0005634 nucleus; GO:0005654 nucleoplasm; GO:0005694 chromosome; GO:0005730 nucleolus; GO:0005737 cytoplasm; GO:0030915 Smc5-Smc6 complex	NA	NA
93757	Immp2l	IMP2 inner mitochondrial membrane peptidase-like (S. cerevisiae)	1.38017	-1.08971	0.620515	0.801826	1.33364	0.104468	0.28239	1.5543	0.0157571	0.0770764	GO:0001541 ovarian follicle development; GO:0006465 signal peptide processing; GO:0006508 proteolysis; GO:0006627 protein processing involved in protein targeting to mitochondrion; GO:0006801 superoxide metabolic process; GO:0006974 cellular response to DNA damage stimulus; GO:0007283 spermatogenesis; GO:0007420 brain development; GO:0008015 blood circulation; GO:0008104 protein localization; GO:…	GO:0005739 mitochondrion; GO:0005743 mitochondrial inner membrane; GO:0016020 membrane; GO:0016021 integral component of membrane; GO:0042720 mitochondrial inner membrane peptidase complex	GO:0004175 endopeptidase activity; GO:0004252 serine-type endopeptidase activity; GO:0008233 peptidase activity; GO:0008236 serine-type peptidase activity; GO:0016787 hydrolase activity	03060 Protein export
29873	Cspg5	chondroitin sulfate proteoglycan 5, transcript variant 1	-0.693763	-1.18852	0.565251	0.764837	1.44088	0.228639	0.460703	1.5526	0.149391	0.354967	GO:0007010 cytoskeleton organization; GO:0007275 multicellular organism development; GO:0007399 nervous system development; GO:0030154 cell differentiation; GO:0040008 regulation of growth; GO:0048858 cell projection morphogenesis; GO:0050804 modulation of chemical synaptic transmission; GO:0099550 trans-synaptic signaling, modulating synaptic transmission; GO:0106091 glial cell projection elonga…	GO:0005783 endoplasmic reticulum; GO:0005794 Golgi apparatus; GO:0005886 plasma membrane; GO:0016020 membrane; GO:0016021 integral component of membrane; GO:0030054 cell junction; GO:0030660 Golgi-associated vesicle membrane; GO:0045202 synapse; GO:0098978 glutamatergic synapse; GO:0098982 GABA-ergic synapse; GO:0099055 integral component of postsynaptic membrane	NA	NA
101604	E430018J23Rik	RIKEN cDNA E430018J23 gene	0.380185	-1.16132	0.527772	0.737631	-1.15868	0.534044	0.742472	1.55098	0.0710576	0.219274	GO:0006357 regulation of transcription by RNA polymerase II	GO:0005634 nucleus	GO:0000978 RNA polymerase II cis-regulatory region sequence-specific DNA binding; GO:0000981 DNA-binding transcription factor activity, RNA polymerase II-specific	05168 Herpes simplex virus 1 infection
140709	Col26a1	collagen, type XXVI, alpha 1, transcript variant X5	-0.335368	1.30509	0.290167	0.530415	-1.00848	0.972961	0.988807	1.55057	0.0865865	0.249611	GO:0010811 positive regulation of cell-substrate adhesion	GO:0005576 extracellular region; GO:0005581 collagen trimer; GO:0005783 endoplasmic reticulum; GO:0005794 Golgi apparatus; GO:0031012 extracellular matrix	GO:0005515 protein binding	04974 Protein digestion and absorption
13120	Cyp4b1	cytochrome P450, family 4, subfamily b, polypeptide 1	1.01837	-1.0394	0.794625	0.902212	-1.08059	0.602238	0.78959	1.54183	0.00642803	0.0399799	GO:0018879 biphenyl metabolic process	GO:0005783 endoplasmic reticulum; GO:0016020 membrane; GO:0043231 intracellular membrane-bounded organelle	GO:0004497 monooxygenase activity; GO:0005506 iron ion binding; GO:0016491 oxidoreductase activity; GO:0016705 oxidoreductase activity, acting on paired donors, with incorporation or reduction of molecular oxygen; GO:0020037 heme binding; GO:0046872 metal ion binding; GO:0070330 aromatase activity; GO:1901363 heterocyclic compound binding	NA
23961	Oas1b	2'-5' oligoadenylate synthetase 1B, transcript variant 1, non-coding	1.01676	1.02873	0.88922	0.950058	-1.17992	0.418562	0.651289	1.54128	0.0405932	0.150535	GO:0009615 response to virus; GO:0045071 negative regulation of viral genome replication; GO:0051607 defense response to virus; GO:0060700 regulation of ribonuclease activity	GO:0005654 nucleoplasm; GO:0005829 cytosol; GO:0016020 membrane	GO:0001730 2'-5'-oligoadenylate synthetase activity; GO:0003725 double-stranded RNA binding	04621 NOD-like receptor signaling pathway; 05160 Hepatitis C; 05162 Measles; 05164 Influenza A; 05168 Herpes simplex virus 1 infection; 05169 Epstein-Barr virus infection; 05171 Coronavirus disease - COVID-19
232431	Gprc5a	G protein-coupled receptor, family C, group 5, member A	0.237705	1.02203	0.918091	0.963584	-1.41189	0.1116	0.294575	1.54075	0.0489139	0.170655	GO:0007165 signal transduction; GO:0007175 negative regulation of epidermal growth factor-activated receptor activity; GO:0007186 G protein-coupled receptor signaling pathway	GO:0005730 nucleolus; GO:0005886 plasma membrane; GO:0016020 membrane; GO:0016021 integral component of membrane; GO:0031982 vesicle; GO:0043231 intracellular membrane-bounded organelle; GO:0043235 receptor complex; GO:0070062 extracellular exosome	GO:0004930 G protein-coupled receptor activity; GO:0005515 protein binding; GO:0030295 protein kinase activator activity	NA
69136	Tusc1	tumor suppressor candidate 1	0.930349	1.19672	0.246238	0.48165	1.20536	0.228278	0.46025	1.53556	0.00853881	0.0493612	GO:0008150 biological_process	GO:0005575 cellular_component	GO:0003674 molecular_function	NA
382083	Snx22	sorting nexin 22, transcript variant 3	1.24979	1.244	0.283958	0.523789	-1.29294	0.209137	0.436757	1.53326	0.0413283	0.152344	GO:0008150 biological_process	GO:0005575 cellular_component	GO:0003674 molecular_function; GO:1901981 phosphatidylinositol phosphate binding	NA
115489546	Gm14413	predicted gene 14413	0.0827234	1.16018	0.501101	0.718114	1.05915	0.793989	0.901981	1.53151	0.0605594	0.197108	NA	NA	NA	NA
115490139	Gm52789	predicted gene, 52789	-0.469618	1.24382	0.434741	0.66477	-1.08407	0.771533	0.890275	1.52735	0.135177	0.333148	NA	NA	NA	NA
14566	Gdf9	growth differentiation factor 9, transcript variant X3	0.286207	-1.05822	0.786032	0.898039	-1.15076	0.501978	0.718683	1.52473	0.0505312	0.174487	GO:0001555 oocyte growth; GO:0008284 positive regulation of cell population proliferation; GO:0010862 positive regulation of pathway-restricted SMAD protein phosphorylation; GO:0016049 cell growth; GO:0030308 negative regulation of cell growth; GO:0030509 BMP signaling pathway; GO:0060395 SMAD protein signal transduction; GO:2000870 regulation of progesterone secretion	GO:0005576 extracellular region; GO:0005615 extracellular space; GO:0005737 cytoplasm	GO:0005125 cytokine activity; GO:0008083 growth factor activity; GO:0070698 type I activin receptor binding	04060 Cytokine-cytokine receptor interaction
118567504	LOC118567504	uncharacterized LOC118567504, transcript variant X3	-0.161927	1.23475	0.3832	0.620692	-1.27713	0.312879	0.55437	1.52466	0.0872627	0.250842	GO:0008150 biological_process	GO:0005575 cellular_component	GO:0003674 molecular_function	NA
78849	B430010I23Rik	RIKEN cDNA B430010I23 gene	-0.43399	1.00763	0.976295	0.990136	-1.2026	0.472813	0.695742	1.52343	0.107945	0.288382	GO:0008150 biological_process	GO:0005575 cellular_component	GO:0003674 molecular_function	NA
320916	Wscd2	WSC domain containing 2	-0.0486225	1.02354	0.917175	0.963258	-1.00122	0.995651	0.998177	1.51928	0.0696946	0.216506	GO:0008150 biological_process	GO:0005575 cellular_component; GO:0016020 membrane; GO:0016021 integral component of membrane	GO:0003674 molecular_function	NA
225341	Lims2	LIM and senescent cell antigen like domains 2, transcript variant 1	0.403649	-1.01993	0.911707	0.960552	-1.13573	0.476517	0.69879	1.51876	0.02494	0.106997	GO:0007229 integrin-mediated signaling pathway; GO:0043066 negative regulation of apoptotic process; GO:0045216 cell-cell junction organization; GO:0061351 neural precursor cell proliferation; GO:0098609 cell-cell adhesion; GO:1900026 positive regulation of substrate adhesion-dependent cell spreading; GO:1904055 negative regulation of cholangiocyte proliferation; GO:1990705 cholangiocyte prolifer…	GO:0005737 cytoplasm; GO:0005886 plasma membrane; GO:0005911 cell-cell junction; GO:0005925 focal adhesion; GO:0016020 membrane; GO:0030054 cell junction	GO:0003674 molecular_function; GO:0046872 metal ion binding	NA
67576	4930429B21Rik	RIKEN cDNA 4930429B21 gene	-0.343184	-1.19119	0.482088	0.703235	1.03527	0.888759	0.949912	1.51652	0.101016	0.276405	GO:0008150 biological_process	GO:0005575 cellular_component	GO:0003674 molecular_function	NA
213980	Fbxw10	F-box and WD-40 domain protein 10, transcript variant 2	-0.00622439	-1.33282	0.221341	0.452158	1.07899	0.743119	0.874841	1.51619	0.0807	0.238581	GO:0008150 biological_process	GO:0005575 cellular_component	GO:0003674 molecular_function	NA
252864	Dusp15	dual specificity phosphatase-like 15, transcript variant 1	-0.652776	-1.25768	0.615067	0.797946	1.21623	0.667473	0.831089	1.51458	0.365026	0.604386	GO:0000122 negative regulation of transcription by RNA polymerase II; GO:0006470 protein dephosphorylation; GO:0007165 signal transduction; GO:0016311 dephosphorylation; GO:0048713 regulation of oligodendrocyte differentiation; GO:0070374 positive regulation of ERK1 and ERK2 cascade	GO:0005829 cytosol; GO:0005886 plasma membrane; GO:0016020 membrane	GO:0004721 phosphoprotein phosphatase activity; GO:0004722 protein serine/threonine phosphatase activity; GO:0004725 protein tyrosine phosphatase activity; GO:0008138 protein tyrosine/serine/threonine phosphatase activity; GO:0016787 hydrolase activity; GO:0016791 phosphatase activity	NA
73261	1700037C18Rik	RIKEN cDNA 1700037C18 gene	0.241704	-1.02855	0.900003	0.955113	1.16005	0.50909	0.723873	1.51371	0.0723048	0.221933	GO:0008150 biological_process	GO:0005575 cellular_component	GO:0003674 molecular_function	NA
414118	Zmiz1os1	Zmiz1 opposite strand 1, transcript variant X11	-1.06974	-1.42147	0.363024	0.602496	-1.07083	0.858504	0.934995	1.51139	0.286747	0.526826	GO:0008150 biological_process	GO:0005575 cellular_component	GO:0003674 molecular_function	NA
108956	Apol7c	apolipoprotein L 7c	-0.561656	1.63661	0.0477465	0.167943	-1.0337	0.890222	0.950476	1.51053	0.0940186	0.263462	NA	GO:0005615 extracellular space; GO:0034361 very-low-density lipoprotein particle; GO:0034364 high-density lipoprotein particle; GO:0043231 intracellular membrane-bounded organelle	GO:0005254 chloride channel activity; GO:0008289 lipid binding	NA
100041231	Gm3219	predicted pseudogene 3219	1.71527	1.34659	0.0441162	0.159246	1.40379	0.0231497	0.101415	1.50917	0.00691394	0.0422569	NA	NA	NA	NA
16012	Igfbp6	insulin-like growth factor binding protein 6	1.14119	1.12745	0.445146	0.673552	-1.00981	0.950215	0.978826	1.50695	0.0131508	0.0676674	GO:0016477 cell migration; GO:0032874 positive regulation of stress-activated MAPK cascade; GO:0043410 positive regulation of MAPK cascade; GO:0043567 regulation of insulin-like growth factor receptor signaling pathway	GO:0005576 extracellular region; GO:0005615 extracellular space; GO:0005737 cytoplasm; GO:0005794 Golgi apparatus; GO:0042568 insulin-like growth factor binary complex; GO:0062023 collagen-containing extracellular matrix	GO:0001968 fibronectin binding; GO:0005201 extracellular matrix structural constituent; GO:0005520 insulin-like growth factor binding; GO:0019838 growth factor binding; GO:0031994 insulin-like growth factor I binding; GO:0031995 insulin-like growth factor II binding; GO:0042802 identical protein binding	NA
105243236	Gm39210	predicted gene, 39210	-0.12293	1.23682	0.312295	0.553745	1.10498	0.632648	0.809428	1.50475	0.057793	0.190845	NA	NA	NA	NA
56523	Pmfbp1	polyamine modulated factor 1 binding protein 1	0.800245	1.01684	0.92137	0.9652	1.08545	0.628637	0.806774	1.49868	0.0225957	0.099704	GO:0007283 spermatogenesis	GO:0005737 cytoplasm; GO:0005929 cilium; GO:0031514 motile cilium; GO:0042995 cell projection; GO:0097224 sperm connecting piece	GO:0003674 molecular_function	NA
666329	Gm3317	predicted gene 3317, transcript variant X18	1.18152	-1.78008	0.0718109	0.220922	1.03584	0.909856	0.959712	1.49566	0.202113	0.427631	NA	NA	NA	NA
380785	Begain	brain-enriched guanylate kinase-associated, transcript variant 5	1.18665	-1.0611	0.724833	0.864684	1.01908	0.910575	0.960128	1.49561	0.0225777	0.0996454	GO:0098817 evoked excitatory postsynaptic potential; GO:0098962 regulation of postsynaptic neurotransmitter receptor activity	GO:0005634 nucleus; GO:0005737 cytoplasm; GO:0016020 membrane; GO:0030425 dendrite; GO:0043025 neuronal cell body; GO:0045202 synapse; GO:0098793 presynapse; GO:0098794 postsynapse; GO:0098978 glutamatergic synapse	GO:0003674 molecular_function	NA
68635	1110025M09Rik	RIKEN cDNA 1110025M09 gene	-0.282937	-1.19902	0.441106	0.670199	-1.02849	0.904601	0.957334	1.4956	0.09408	0.263582	GO:0008150 biological_process	GO:0005575 cellular_component	GO:0003674 molecular_function	NA
277978	Exoc3l	exocyst complex component 3-like, transcript variant X3	1.52258	-1.0168	0.901934	0.956096	-1.15393	0.294506	0.535125	1.48822	0.00609343	0.0384223	GO:0006887 exocytosis; GO:0030072 peptide hormone secretion; GO:0051601 exocyst localization	GO:0000145 exocyst; GO:0030141 secretory granule; GO:0031410 cytoplasmic vesicle	GO:0000149 SNARE binding; GO:0005515 protein binding	NA
245537	Nlgn3	neuroligin 3	0.203052	1.07584	0.777637	0.893906	1.29041	0.328465	0.569958	1.48815	0.132184	0.328528	GO:0002087 regulation of respiratory gaseous exchange by nervous system process; GO:0006898 receptor-mediated endocytosis; GO:0007155 cell adhesion; GO:0007158 neuron cell-cell adhesion; GO:0007268 chemical synaptic transmission; GO:0007416 synapse assembly; GO:0007612 learning; GO:0008542 visual learning; GO:0030534 adult behavior; GO:0035176 social behavior; GO:0042745 circadian sleep/wake cycl…	GO:0005886 plasma membrane; GO:0005887 integral component of plasma membrane; GO:0009986 cell surface; GO:0016020 membrane; GO:0016021 integral component of membrane; GO:0030054 cell junction; GO:0030139 endocytic vesicle; GO:0030425 dendrite; GO:0043025 neuronal cell body; GO:0045202 synapse; GO:0060076 excitatory synapse; GO:0060077 inhibitory synapse; GO:0098978 glutamatergic synapse; GO:00989…	GO:0038023 signaling receptor activity; GO:0042043 neurexin family protein binding; GO:0050839 cell adhesion molecule binding; GO:0097110 scaffold protein binding	04514 Cell adhesion molecules
100504601	Gm16702	predicted gene, 16702	-0.32895	1.16177	0.550846	0.754635	-1.70689	0.0400594	0.149135	1.48647	0.121643	0.311202	NA	NA	NA	NA
218518	Marveld2	MARVEL (membrane-associating) domain containing 2, transcript variant 2	-1.52419	1.53627	0.219704	0.449971	-1.15484	0.677031	0.836718	1.48566	0.25686	0.493967	GO:0007605 sensory perception of sound; GO:0045216 cell-cell junction organization; GO:0061028 establishment of endothelial barrier; GO:0070830 bicellular tight junction assembly	GO:0005737 cytoplasm; GO:0005886 plasma membrane; GO:0005923 bicellular tight junction; GO:0016020 membrane; GO:0016021 integral component of membrane; GO:0016323 basolateral plasma membrane; GO:0016324 apical plasma membrane; GO:0030054 cell junction; GO:0031410 cytoplasmic vesicle; GO:0033010 paranodal junction; GO:0043220 Schmidt-Lanterman incisure; GO:0061689 tricellular tight junction; GO:00…	GO:0005515 protein binding	04530 Tight junction
118567335	LOC118567335	uncharacterized LOC118567335, transcript variant X1	1.63687	1.87863	6.36501e-05	0.00114095	1.34922	0.0339366	0.132877	1.48493	0.00645152	0.040097	NA	NA	NA	NA
118568205	LOC118568205	uncharacterized LOC118568205	1.10921	1.10679	0.61708	0.799417	-1.21394	0.342251	0.5832	1.48162	0.0601023	0.196126	NA	NA	NA	NA
102640526	Gm10353	predicted gene 10353	-0.121136	1.02427	0.925125	0.966882	-1.44134	0.15934	0.369249	1.48103	0.131604	0.32749	GO:0008150 biological_process	GO:0005575 cellular_component	GO:0003674 molecular_function	NA
434232	Iqck	IQ motif containing K, transcript variant 2	0.0409081	-1.12027	0.566095	0.765411	1.35718	0.129595	0.324239	1.48065	0.0544942	0.183618	GO:0008150 biological_process	GO:0005575 cellular_component	GO:0003674 molecular_function	NA
57737	Rhox4b	reproductive homeobox 4B	-0.599922	1.20065	0.641092	0.814691	1.21583	0.618438	0.800411	1.47771	0.322841	0.564357	GO:0008150 biological_process	GO:0005575 cellular_component	GO:0003674 molecular_function; GO:0042802 identical protein binding; GO:1990837 sequence-specific double-stranded DNA binding	NA
619292	G430095P16Rik	RIKEN cDNA G430095P16 gene	0.24418	-1.33078	0.245151	0.480347	1.00136	0.99552	0.998136	1.47713	0.116313	0.302476	GO:0008150 biological_process	GO:0005575 cellular_component	GO:0003674 molecular_function	NA
244646	Pkd1l3	polycystic kidney disease 1 like 3, transcript variant X6	-0.463528	1.142	0.651027	0.821047	-1.51693	0.162389	0.373514	1.47665	0.190304	0.412118	GO:0001581 detection of chemical stimulus involved in sensory perception of sour taste; GO:0006811 ion transport; GO:0006812 cation transport; GO:0006816 calcium ion transport; GO:0050915 sensory perception of sour taste; GO:0050982 detection of mechanical stimulus; GO:0071468 cellular response to acidic pH	GO:0005886 plasma membrane; GO:0009986 cell surface; GO:0016020 membrane; GO:0016021 integral component of membrane; GO:0034703 cation channel complex; GO:0043235 receptor complex	GO:0005261 cation channel activity; GO:0005262 calcium channel activity; GO:0005509 calcium ion binding; GO:0005515 protein binding; GO:0008324 cation transmembrane transporter activity; GO:0030246 carbohydrate binding; GO:0033040 sour taste receptor activity	04742 Taste transduction
118568265	LOC118568265	uncharacterized LOC118568265	0.164904	-1.16396	0.520821	0.732601	1.04542	0.850494	0.931072	1.47163	0.109122	0.290448	NA	NA	NA	NA
320110	B230369F24Rik	RIKEN cDNA B230369F24 gene	0.0686265	1.11141	0.726275	0.865473	-1.11433	0.719787	0.861659	1.47061	0.207203	0.434365	GO:0008150 biological_process	GO:0005575 cellular_component	GO:0003674 molecular_function	NA
72106	Jmjd8	jumonji domain containing 8	-0.00223846	-1.28757	0.257986	0.495259	1.13445	0.569045	0.767413	1.46886	0.0899338	0.255758	GO:0006110 regulation of glycolytic process; GO:0043123 positive regulation of I-kappaB kinase/NF-kappaB signaling; GO:1903302 regulation of pyruvate kinase activity; GO:1903672 positive regulation of sprouting angiogenesis	GO:0005634 nucleus; GO:0005737 cytoplasm; GO:0005783 endoplasmic reticulum; GO:0005788 endoplasmic reticulum lumen	GO:0003674 molecular_function	NA
77462	Tmem116	transmembrane protein 116, transcript variant X7	-0.591851	1.04375	0.898205	0.954231	-1.09607	0.784139	0.897174	1.46678	0.257842	0.495102	GO:0007189 adenylate cyclase-activating G protein-coupled receptor signaling pathway	GO:0005886 plasma membrane	GO:0004930 G protein-coupled receptor activity	NA
115489003	Gm50340	predicted gene, 50340, transcript variant 2	-0.47311	1.42379	0.155209	0.363547	1.3176	0.263821	0.501674	1.46646	0.124684	0.316296	NA	NA	NA	NA
100038492	F630048H11Rik	RIKEN cDNA F630048H11 gene	0.783248	1.38432	0.0854427	0.247362	-1.08723	0.650143	0.820542	1.46532	0.0453667	0.16227	GO:0008150 biological_process	GO:0005575 cellular_component	GO:0003674 molecular_function	NA
14807	Grik3	glutamate receptor, ionotropic, kainate 3, transcript variant X2	2.1377	1.0298	0.782548	0.89619	-1.0586	0.593183	0.783633	1.46235	0.00119126	0.0112941	GO:0006811 ion transport; GO:0007215 glutamate receptor signaling pathway; GO:0007216 G protein-coupled glutamate receptor signaling pathway; GO:0035249 synaptic transmission, glutamatergic; GO:0042391 regulation of membrane potential; GO:0050804 modulation of chemical synaptic transmission; GO:0051967 negative regulation of synaptic transmission, glutamatergic	GO:0005886 plasma membrane; GO:0005887 integral component of plasma membrane; GO:0016020 membrane; GO:0016021 integral component of membrane; GO:0030054 cell junction; GO:0030424 axon; GO:0030425 dendrite; GO:0032839 dendrite cytoplasm; GO:0032983 kainate selective glutamate receptor complex; GO:0042734 presynaptic membrane; GO:0043195 terminal bouton; GO:0043204 perikaryon; GO:0045202 synapse; G…	GO:0001640 adenylate cyclase inhibiting G protein-coupled glutamate receptor activity; GO:0004970 ionotropic glutamate receptor activity; GO:0005216 ion channel activity; GO:0005515 protein binding; GO:0008066 glutamate receptor activity; GO:0015276 ligand-gated ion channel activity; GO:0015277 kainate selective glutamate receptor activity; GO:0038023 signaling receptor activity; GO:0099507 ligan…	04080 Neuroactive ligand-receptor interaction; 04724 Glutamatergic synapse
271697	Cdk15	cyclin-dependent kinase 15, transcript variant 2	-0.553654	1.00831	0.97824	0.991026	-1.47975	0.2029	0.42864	1.46031	0.218119	0.448072	GO:0000083 regulation of transcription involved in G1/S transition of mitotic cell cycle; GO:0006468 protein phosphorylation; GO:0016310 phosphorylation	GO:0005634 nucleus; GO:0005737 cytoplasm; GO:0005829 cytosol	GO:0000166 nucleotide binding; GO:0004672 protein kinase activity; GO:0004674 protein serine/threonine kinase activity; GO:0004693 cyclin-dependent protein serine/threonine kinase activity; GO:0005524 ATP binding; GO:0016301 kinase activity; GO:0016740 transferase activity; GO:0030332 cyclin binding; GO:0046872 metal ion binding	NA
102634715	Gm32234	predicted gene, 32234	-0.117258	1.22342	0.435446	0.66542	1.02354	0.92791	0.968226	1.46003	0.148698	0.353944	NA	NA	NA	NA
108168481	Gm50594	predicted gene, 50594, transcript variant X2	0.833361	1.08871	0.636684	0.811826	1.03439	0.85068	0.931147	1.45961	0.042543	0.155326	NA	NA	NA	NA
108167755	Gm46178	predicted gene, 46178, transcript variant X2	3.77875	1.09504	0.364866	0.604239	1.35071	0.00495401	0.0328519	1.45952	0.000649119	0.0070772	NA	NA	NA	NA
100169864	Gm44504	predicted readthrough transcript (NMD candidate), 44504, transcript variant 2	2.47544	1.24846	0.17072	0.385472	1.10208	0.542974	0.749086	1.45418	0.0247648	0.106434	NA	NA	NA	NA
15530	Hspg2	perlecan (heparan sulfate proteoglycan 2), transcript variant X2	6.24781	1.60836	3.58653e-09	3.80965e-07	1.4786	1.5232e-07	8.51854e-06	1.45399	3.32169e-07	1.60705e-05	GO:0001525 angiogenesis; GO:0001958 endochondral ossification; GO:0002062 chondrocyte differentiation; GO:0006898 receptor-mediated endocytosis; GO:0007420 brain development; GO:0008104 protein localization; GO:0009887 animal organ morphogenesis; GO:0009888 tissue development; GO:0030198 extracellular matrix organization; GO:0048704 embryonic skeletal system morphogenesis; GO:0048738 cardiac musc…	GO:0005576 extracellular region; GO:0005604 basement membrane; GO:0005796 Golgi lumen; GO:0031012 extracellular matrix; GO:0062023 collagen-containing extracellular matrix	GO:0002020 protease binding; GO:0005509 calcium ion binding; GO:0005515 protein binding; GO:0008022 protein C-terminus binding; GO:0030021 extracellular matrix structural constituent conferring compression resistance; GO:0046872 metal ion binding	04512 ECM-receptor interaction; 05161 Hepatitis B; 05205 Proteoglycans in cancer
231724	Rad9b	RAD9 checkpoint clamp component B, transcript variant 2	0.392939	1.12323	0.607383	0.793233	1.02264	0.920959	0.964963	1.45373	0.105423	0.284015	GO:0000076 DNA replication checkpoint signaling; GO:0000077 DNA damage checkpoint signaling; GO:0006281 DNA repair; GO:0031573 mitotic intra-S DNA damage checkpoint signaling; GO:0071479 cellular response to ionizing radiation	GO:0005634 nucleus; GO:0030896 checkpoint clamp complex	NA	04218 Cellular senescence
115489981	LOC115489981	prothymosin alpha-like, transcript variant X2	0.437792	1.04781	0.840177	0.925695	1.20986	0.413361	0.646722	1.45358	0.114228	0.298971	NA	NA	NA	NA
74335	Xrcc3	X-ray repair complementing defective repair in Chinese hamster cells 3	1.45502	1.05174	0.729007	0.867159	1.15726	0.319643	0.561085	1.45354	0.0148977	0.0740729	GO:0000722 telomere maintenance via recombination; GO:0000724 double-strand break repair via homologous recombination; GO:0006281 DNA repair; GO:0006310 DNA recombination; GO:0006974 cellular response to DNA damage stimulus; GO:0010824 regulation of centrosome duplication; GO:0036297 interstrand cross-link repair; GO:0045003 double-strand break repair via synthesis-dependent strand annealing; GO:…	GO:0005634 nucleus; GO:0005654 nucleoplasm; GO:0005657 replication fork; GO:0005737 cytoplasm; GO:0005739 mitochondrion; GO:0005829 cytosol; GO:0033065 Rad51C-XRCC3 complex; GO:0048471 perinuclear region of cytoplasm	GO:0000166 nucleotide binding; GO:0000400 four-way junction DNA binding; GO:0003677 DNA binding; GO:0005524 ATP binding; GO:0008094 ATP-dependent activity, acting on DNA; GO:0008821 crossover junction endodeoxyribonuclease activity	03440 Homologous recombination
317750	Slc24a5	solute carrier family 24, member 5	0.865177	1.2679	0.262657	0.500318	-1.2927	0.226563	0.45833	1.45325	0.0825937	0.242179	GO:0006811 ion transport; GO:0006813 potassium ion transport; GO:0006814 sodium ion transport; GO:0006816 calcium ion transport; GO:0006874 cellular calcium ion homeostasis; GO:0030318 melanocyte differentiation; GO:0034220 ion transmembrane transport; GO:0042438 melanin biosynthetic process; GO:0048022 negative regulation of melanin biosynthetic process; GO:0050896 response to stimulus; GO:00550…	GO:0005794 Golgi apparatus; GO:0005802 trans-Golgi network; GO:0016020 membrane; GO:0016021 integral component of membrane	GO:0005262 calcium channel activity; GO:0008273 calcium, potassium:sodium antiporter activity; GO:0015085 calcium ion transmembrane transporter activity; GO:0015293 symporter activity; GO:0015297 antiporter activity	NA
112694759	Gm20517	predicted gene 20517, transcript variant 3	-0.212759	1.26196	0.557067	0.759149	-1.58633	0.248444	0.484349	1.45309	0.347968	0.58853	GO:0006357 regulation of transcription by RNA polymerase II	GO:0016592 mediator complex	GO:0003713 transcription coactivator activity	NA
17263	Meg3	maternally expressed 3, transcript variant 1	2.49448	-1.28758	0.0461589	0.164171	-1.16753	0.211572	0.439649	1.45051	0.00471583	0.0316708	GO:0001701 in utero embryonic development; GO:0001889 liver development; GO:0006306 DNA methylation; GO:0007519 skeletal muscle tissue development; GO:0008340 determination of adult lifespan; GO:0009791 post-embryonic development; GO:0016570 histone modification; GO:0035264 multicellular organism growth; GO:0048286 lung alveolus development; GO:0060395 SMAD protein signal transduction; GO:0071514…	GO:0005634 nucleus	NA	NA
72865	Rtl8c	retrotransposon Gag like 8C	0.706605	-1.02169	0.906971	0.958361	-1.1235	0.527332	0.737326	1.44786	0.0514855	0.176706	GO:0008150 biological_process	GO:0005730 nucleolus	GO:0003674 molecular_function	NA
20698	Sphk1	sphingosine kinase 1, transcript variant X3	-0.394864	-1.21639	0.470829	0.694299	1.41336	0.207211	0.434369	1.44772	0.178267	0.396068	GO:0001568 blood vessel development; GO:0001934 positive regulation of protein phosphorylation; GO:0001956 positive regulation of neurotransmitter secretion; GO:0006473 protein acetylation; GO:0006629 lipid metabolic process; GO:0006665 sphingolipid metabolic process; GO:0006670 sphingosine metabolic process; GO:0006954 inflammatory response; GO:0007420 brain development; GO:0008283 cell populati…	GO:0005634 nucleus; GO:0005737 cytoplasm; GO:0005768 endosome; GO:0005829 cytosol; GO:0005886 plasma membrane; GO:0005905 clathrin-coated pit; GO:0008021 synaptic vesicle; GO:0016020 membrane; GO:0030054 cell junction; GO:0030139 endocytic vesicle; GO:0030424 axon; GO:0031901 early endosome membrane; GO:0043005 neuron projection; GO:0043231 intracellular membrane-bounded organelle; GO:0045202 syn…	GO:0000166 nucleotide binding; GO:0000287 magnesium ion binding; GO:0001727 lipid kinase activity; GO:0003677 DNA binding; GO:0003951 NAD+ kinase activity; GO:0005516 calmodulin binding; GO:0005524 ATP binding; GO:0008289 lipid binding; GO:0008481 sphinganine kinase activity; GO:0016301 kinase activity; GO:0016407 acetyltransferase activity; GO:0016740 transferase activity; GO:0017050 D-erythro-s…	00600 Sphingolipid metabolism; 01100 Metabolic pathways; 04020 Calcium signaling pathway; 04071 Sphingolipid signaling pathway; 04072 Phospholipase D signaling pathway; 04370 VEGF signaling pathway; 04371 Apelin signaling pathway; 04666 Fc gamma R-mediated phagocytosis; 05152 Tuberculosis
105244831	Gm40367	predicted gene, 40367	-0.383859	2.62882	0.0596126	0.195082	-3.86885	0.0103607	0.0568895	1.44546	0.460502	0.686121	NA	NA	NA	NA
118568050	LOC118568050	protein C1orf43 homolog	-0.274105	-1.14901	0.601431	0.789025	1.16862	0.558144	0.759761	1.44492	0.172487	0.38789	NA	NA	NA	NA
78353	2500002B13Rik	RIKEN cDNA 2500002B13 gene, transcript variant 1	1.54459	1.02805	0.868536	0.939813	1.10464	0.5527	0.756112	1.44213	0.0353682	0.136691	GO:0008150 biological_process	GO:0005575 cellular_component	GO:0003674 molecular_function	NA
118567871	LOC118567871	uncharacterized LOC118567871	1.80172	1.219	0.196487	0.420454	1.04519	0.769936	0.889512	1.44158	0.0210838	0.0949602	NA	NA	NA	NA
102075	Plekhg4	pleckstrin homology domain containing, family G (with RhoGef domain) member 4, transcript variant X6	1.74152	1.04952	0.694054	0.846454	1.06128	0.628622	0.806773	1.43621	0.0059436	0.0377029	GO:0090630 activation of GTPase activity	GO:0005575 cellular_component	GO:0003674 molecular_function	NA
118567891	LOC118567891	uncharacterized LOC118567891	-0.303864	1.52365	0.0674393	0.211794	1.67961	0.0264711	0.111489	1.43537	0.11371	0.298207	NA	NA	NA	NA
16453	Jak3	Janus kinase 3, transcript variant 2	0.00819382	1.30774	0.172557	0.387987	1.0245	0.900406	0.955318	1.43214	0.0714068	0.220047	GO:0002250 adaptive immune response; GO:0002376 immune system process; GO:0002731 negative regulation of dendritic cell cytokine production; GO:0006366 transcription by RNA polymerase II; GO:0006468 protein phosphorylation; GO:0007167 enzyme-linked receptor protein signaling pathway; GO:0007204 positive regulation of cytosolic calcium ion concentration; GO:0007259 receptor signaling pathway via J…	GO:0005737 cytoplasm; GO:0005829 cytosol; GO:0005856 cytoskeleton; GO:0016020 membrane	GO:0000166 nucleotide binding; GO:0004672 protein kinase activity; GO:0004713 protein tyrosine kinase activity; GO:0004715 non-membrane spanning protein tyrosine kinase activity; GO:0005126 cytokine receptor binding; GO:0005131 growth hormone receptor binding; GO:0005515 protein binding; GO:0005524 ATP binding; GO:0016301 kinase activity; GO:0016740 transferase activity; GO:0019903 protein phosph…	04062 Chemokine signaling pathway; 04151 PI3K-Akt signaling pathway; 04217 Necroptosis; 04550 Signaling pathways regulating pluripotency of stem cells; 04630 JAK-STAT signaling pathway; 04658 Th1 and Th2 cell differentiation; 04659 Th17 cell differentiation; 05161 Hepatitis B; 05162 Measles; 05166 Human T-cell leukemia virus 1 infection; 05169 Epstein-Barr virus infection; 05200 Pathways in cance…
12700	Cish	cytokine inducible SH2-containing protein, transcript variant 1	0.983838	-1.30272	0.0887293	0.253563	-1.04895	0.752364	0.880079	1.43024	0.0240147	0.104184	GO:0007205 protein kinase C-activating G protein-coupled receptor signaling pathway; GO:0009968 negative regulation of signal transduction; GO:0035556 intracellular signal transduction; GO:0040008 regulation of growth; GO:0046854 phosphatidylinositol phosphate biosynthetic process	GO:0005886 plasma membrane; GO:0005942 phosphatidylinositol 3-kinase complex	GO:0005515 protein binding; GO:0046935 1-phosphatidylinositol-3-kinase regulator activity	04630 JAK-STAT signaling pathway; 04917 Prolactin signaling pathway
115488490	LOC115488490	galectin-related protein-like	0.529701	1.30795	0.174096	0.390208	1.01903	0.922672	0.965848	1.43003	0.0736786	0.224637	NA	NA	NA	NA
118567836	LOC118567836	uncharacterized LOC118567836	0.566037	1.05028	0.77504	0.892415	-1.15095	0.415247	0.648443	1.42791	0.0452868	0.162034	NA	NA	NA	NA
320590	Svopl	SV2 related protein homolog (rat)-like	-0.419206	1.14852	0.603609	0.790678	1.34159	0.274549	0.513583	1.42559	0.189475	0.411108	GO:0055085 transmembrane transport	GO:0016020 membrane; GO:0016021 integral component of membrane	GO:0022857 transmembrane transporter activity	NA
407790	Ndufa4l2	Ndufa4, mitochondrial complex associated like 2	1.38596	-1.52594	0.00924802	0.0523956	1.15498	0.348727	0.589213	1.42463	0.026568	0.111776	GO:0008150 biological_process	GO:0005751 mitochondrial respiratory chain complex IV	GO:0003674 molecular_function	00190 Oxidative phosphorylation; 01100 Metabolic pathways; 04714 Thermogenesis; 04723 Retrograde endocannabinoid signaling; 04932 Non-alcoholic fatty liver disease; 05010 Alzheimer disease; 05012 Parkinson disease; 05014 Amyotrophic lateral sclerosis; 05016 Huntington disease; 05020 Prion disease; 05022 Pathways of neurodegeneration - multiple diseases; 05208 Chemical carcinogenesis - reactive ox…
101056014	AY036118	cDNA sequence AY036118	6.52774	1.37067	0.0565207	0.188096	-1.1062	0.529481	0.738969	1.42449	0.0337709	0.132401	GO:0008284 positive regulation of cell population proliferation; GO:0030097 hemopoiesis	NA	NA	NA
17199	Mc1r	melanocortin 1 receptor	0.206843	1.38269	0.152104	0.359102	1.08417	0.716245	0.85983	1.42369	0.1197	0.308031	GO:0007165 signal transduction; GO:0007186 G protein-coupled receptor signaling pathway; GO:0007189 adenylate cyclase-activating G protein-coupled receptor signaling pathway; GO:0010739 positive regulation of protein kinase A signaling; GO:0019222 regulation of metabolic process; GO:0019233 sensory perception of pain; GO:0032720 negative regulation of tumor necrosis factor production; GO:0035556 …	GO:0005737 cytoplasm; GO:0005886 plasma membrane; GO:0016020 membrane; GO:0016021 integral component of membrane	GO:0004930 G protein-coupled receptor activity; GO:0004977 melanocortin receptor activity; GO:0004980 melanocyte-stimulating hormone receptor activity; GO:0005515 protein binding; GO:0031625 ubiquitin protein ligase binding	04080 Neuroactive ligand-receptor interaction; 04916 Melanogenesis
15426	Hoxc8	homeobox C8, transcript variant X1	-0.177846	-1.16886	0.561125	0.761935	-1.09527	0.73411	0.870038	1.42359	0.193777	0.416928	GO:0000122 negative regulation of transcription by RNA polymerase II; GO:0006355 regulation of DNA-templated transcription; GO:0006357 regulation of transcription by RNA polymerase II; GO:0007275 multicellular organism development; GO:0009952 anterior/posterior pattern specification; GO:0030182 neuron differentiation; GO:0048705 skeletal system morphogenesis	GO:0005634 nucleus; GO:0005654 nucleoplasm; GO:0015630 microtubule cytoskeleton	GO:0000977 RNA polymerase II transcription regulatory region sequence-specific DNA binding; GO:0000981 DNA-binding transcription factor activity, RNA polymerase II-specific; GO:0003677 DNA binding; GO:0003700 DNA-binding transcription factor activity; GO:1990837 sequence-specific double-stranded DNA binding	NA
102634896	Gm32371	predicted gene, 32371, transcript variant X2	-0.298405	1.18213	0.640387	0.814312	-1.11778	0.755629	0.881748	1.42309	0.327821	0.569404	NA	NA	NA	NA
12870	Cp	ceruloplasmin, transcript variant 5	-1.03101	1.025	0.93797	0.972998	1.04763	0.883414	0.947287	1.42182	0.27253	0.511369	GO:0006811 ion transport; GO:0006825 copper ion transport; GO:0006826 iron ion transport; GO:0046688 response to copper ion; GO:0055072 iron ion homeostasis	GO:0005576 extracellular region; GO:0005615 extracellular space; GO:0005886 plasma membrane; GO:0046658 anchored component of plasma membrane	GO:0004322 ferroxidase activity; GO:0005507 copper ion binding; GO:0016491 oxidoreductase activity; GO:0046872 metal ion binding; GO:0051087 chaperone binding	00860 Porphyrin metabolism; 04216 Ferroptosis
19207	Ptch2	patched 2, transcript variant 2	-0.404104	-1.53279	0.134392	0.33192	1.40868	0.22643	0.458157	1.42155	0.214665	0.443792	GO:0001558 regulation of cell growth; GO:0001709 cell fate determination; GO:0007224 smoothened signaling pathway; GO:0008544 epidermis development; GO:0009957 epidermal cell fate specification; GO:0042633 hair cycle; GO:0043588 skin development; GO:0045606 positive regulation of epidermal cell differentiation	GO:0005886 plasma membrane; GO:0016020 membrane; GO:0016021 integral component of membrane	GO:0005119 smoothened binding; GO:0008158 hedgehog receptor activity; GO:0097108 hedgehog family protein binding	04340 Hedgehog signaling pathway; 05200 Pathways in cancer; 05217 Basal cell carcinoma
414093	A830082N09Rik	RIKEN cDNA A830082N09 gene	0.178127	-1.08864	0.704579	0.852683	1.18263	0.45563	0.682234	1.42039	0.124675	0.316289	GO:0008150 biological_process	GO:0005575 cellular_component	GO:0003674 molecular_function	NA
64095	Gpr35	G protein-coupled receptor 35, transcript variant X2	-0.319655	1.53665	0.117951	0.305103	1.72335	0.0504982	0.17441	1.41917	0.199375	0.424102	GO:0007010 cytoskeleton organization; GO:0007165 signal transduction; GO:0007186 G protein-coupled receptor signaling pathway; GO:0007204 positive regulation of cytosolic calcium ion concentration; GO:0035025 positive regulation of Rho protein signal transduction; GO:0048246 macrophage chemotaxis; GO:0051482 positive regulation of cytosolic calcium ion concentration involved in phospholipase C-ac…	GO:0005886 plasma membrane; GO:0005887 integral component of plasma membrane; GO:0016020 membrane; GO:0016021 integral component of membrane	GO:0004930 G protein-coupled receptor activity; GO:0004950 chemokine receptor activity; GO:0016494 C-X-C chemokine receptor activity	04080 Neuroactive ligand-receptor interaction
381546	Ccdc24	coiled-coil domain containing 24, transcript variant X1	-0.13063	1.4503	0.180585	0.39935	-1.39124	0.232778	0.465454	1.41659	0.208868	0.436385	GO:0001835 blastocyst hatching	GO:0005575 cellular_component	GO:0003674 molecular_function	NA
21814	Tgfbr3	transforming growth factor, beta receptor III	0.896698	1.16671	0.37508	0.61345	1.20866	0.277332	0.516434	1.4159	0.0516109	0.177023	GO:0001568 blood vessel development; GO:0001570 vasculogenesis; GO:0001649 osteoblast differentiation; GO:0001701 in utero embryonic development; GO:0001824 blastocyst development; GO:0001837 epithelial to mesenchymal transition; GO:0001889 liver development; GO:0001974 blood vessel remodeling; GO:0003150 muscular septum morphogenesis; GO:0003151 outflow tract morphogenesis; GO:0003223 ventricula…	GO:0005576 extracellular region; GO:0005615 extracellular space; GO:0005737 cytoplasm; GO:0005783 endoplasmic reticulum; GO:0005886 plasma membrane; GO:0005887 integral component of plasma membrane; GO:0009897 external side of plasma membrane; GO:0009986 cell surface; GO:0016020 membrane; GO:0016021 integral component of membrane; GO:0031012 extracellular matrix; GO:0034673 inhibin-betaglycan-Act…	GO:0005024 transforming growth factor beta receptor activity; GO:0005114 type II transforming growth factor beta receptor binding; GO:0005160 transforming growth factor beta receptor binding; GO:0005515 protein binding; GO:0005539 glycosaminoglycan binding; GO:0008201 heparin binding; GO:0015026 coreceptor activity; GO:0017134 fibroblast growth factor binding; GO:0030165 PDZ domain binding; GO:00…	NA
72386	2610035D17Rik	RIKEN cDNA 2610035D17 gene	0.974498	-1.47189	0.02453	0.105778	-1.28684	0.132222	0.328549	1.41546	0.0415172	0.152815	GO:0008150 biological_process	GO:0005575 cellular_component	GO:0003674 molecular_function	NA
77189	A430105J06Rik	RIKEN cDNA A430105J06 gene, transcript variant X2	-0.0187812	1.33229	0.239758	0.474096	-1.12463	0.626763	0.805513	1.41265	0.159181	0.369063	GO:0008150 biological_process	GO:0005575 cellular_component	GO:0003674 molecular_function	NA
102634821	Gm32316	predicted gene, 32316, transcript variant X1	-0.0995139	1.21841	0.526221	0.736491	1.08265	0.7983	0.904462	1.4111	0.272706	0.511542	NA	NA	NA	NA
105245577	Gm10772	predicted gene 10772	-0.271428	1.18942	0.502271	0.718933	1.74364	0.0379222	0.14374	1.41107	0.188031	0.409291	GO:0000122 negative regulation of transcription by RNA polymerase II; GO:0006357 regulation of transcription by RNA polymerase II	NA	GO:0000977 RNA polymerase II transcription regulatory region sequence-specific DNA binding; GO:0000981 DNA-binding transcription factor activity, RNA polymerase II-specific; GO:0001227 DNA-binding transcription repressor activity, RNA polymerase II-specific	NA
14615	Gjc1	gap junction protein, gamma 1, transcript variant 4	1.17311	1.11124	0.472673	0.695653	1.03771	0.800202	0.905548	1.40994	0.0248391	0.10665	GO:0001570 vasculogenesis; GO:0007154 cell communication; GO:0007267 cell-cell signaling; GO:0007268 chemical synaptic transmission; GO:0007507 heart development; GO:0007601 visual perception; GO:0016264 gap junction assembly; GO:0048468 cell development; GO:0048738 cardiac muscle tissue development; GO:0086053 AV node cell to bundle of His cell communication by electrical coupling	GO:0005886 plasma membrane; GO:0005921 gap junction; GO:0005922 connexin complex; GO:0016020 membrane; GO:0016021 integral component of membrane; GO:0030054 cell junction	GO:0005216 ion channel activity; GO:0005243 gap junction channel activity; GO:0005515 protein binding; GO:0086077 gap junction channel activity involved in AV node cell-bundle of His cell electrical coupling	NA
260298	Fev	FEV transcription factor, ETS family member	1.9389	-1.06255	0.625799	0.80484	-1.04142	0.743977	0.875307	1.40923	0.00941665	0.0530385	GO:0006355 regulation of DNA-templated transcription; GO:0006357 regulation of transcription by RNA polymerase II; GO:0007275 multicellular organism development; GO:0007399 nervous system development; GO:0010628 positive regulation of gene expression; GO:0030154 cell differentiation; GO:0042551 neuron maturation; GO:0045893 positive regulation of DNA-templated transcription; GO:0045944 positive r…	GO:0005634 nucleus; GO:0016607 nuclear speck; GO:0043025 neuronal cell body	GO:0000978 RNA polymerase II cis-regulatory region sequence-specific DNA binding; GO:0000981 DNA-binding transcription factor activity, RNA polymerase II-specific; GO:0001228 DNA-binding transcription activator activity, RNA polymerase II-specific; GO:0003677 DNA binding; GO:0003690 double-stranded DNA binding; GO:0003700 DNA-binding transcription factor activity; GO:0043565 sequence-specific DNA…	05202 Transcriptional misregulation in cancer
100043488	Gm4473	predicted gene 4473	-0.37651	-1.11561	0.719565	0.861587	-1.09911	0.756393	0.88216	1.40854	0.265722	0.50389	GO:0008150 biological_process	GO:0005575 cellular_component	GO:0003674 molecular_function	NA
70162	Hk1os	hexokinase 1, opposite strand, transcript variant 1	0.0544751	1.15182	0.527043	0.737108	-1.36199	0.172476	0.38789	1.40545	0.134196	0.331632	GO:0008150 biological_process	GO:0005575 cellular_component	GO:0003674 molecular_function	NA
319181	H2bc8	H2B clustered histone 8	-0.69752	-1.10015	0.787717	0.89876	-1.73295	0.128529	0.322641	1.40382	0.342216	0.583172	NA	GO:0005634 nucleus; GO:0005654 nucleoplasm; GO:0005829 cytosol	NA	04613 Neutrophil extracellular trap formation; 05034 Alcoholism; 05203 Viral carcinogenesis; 05322 Systemic lupus erythematosus
14349	Fv1	Friend virus susceptibility 1	0.997234	1.05228	0.744734	0.875717	1.21948	0.210921	0.438918	1.40162	0.0379203	0.14374	GO:0009615 response to virus; GO:0016032 viral process; GO:0051607 defense response to virus	GO:0005794 Golgi apparatus	NA	NA
20360	Sema6c	sema domain, transmembrane domain (TM), and cytoplasmic domain, (semaphorin) 6C, transcript variant 2	0.356324	-1.03482	0.876954	0.944248	-1.05339	0.81406	0.912258	1.40112	0.134887	0.332671	GO:0001755 neural crest cell migration; GO:0007275 multicellular organism development; GO:0007399 nervous system development; GO:0007411 axon guidance; GO:0030154 cell differentiation; GO:0030335 positive regulation of cell migration; GO:0030517 negative regulation of axon extension; GO:0048843 negative regulation of axon extension involved in axon guidance; GO:0050919 negative chemotaxis; GO:007…	GO:0005615 extracellular space; GO:0005737 cytoplasm; GO:0005886 plasma membrane; GO:0005887 integral component of plasma membrane; GO:0009986 cell surface; GO:0016020 membrane; GO:0016021 integral component of membrane	GO:0030215 semaphorin receptor binding; GO:0045499 chemorepellent activity	04360 Axon guidance
16399	Itga2b	integrin alpha 2b	-0.34649	1.01585	0.95724	0.981579	-1.09013	0.768803	0.888911	1.40097	0.25599	0.492905	GO:0001525 angiogenesis; GO:0007155 cell adhesion; GO:0007160 cell-matrix adhesion; GO:0007229 integrin-mediated signaling pathway; GO:0033627 cell adhesion mediated by integrin; GO:0098609 cell-cell adhesion	GO:0005886 plasma membrane; GO:0005925 focal adhesion; GO:0008305 integrin complex; GO:0009897 external side of plasma membrane; GO:0009986 cell surface; GO:0016020 membrane; GO:0016021 integral component of membrane; GO:0070062 extracellular exosome	GO:0005178 integrin binding; GO:0042802 identical protein binding; GO:0046872 metal ion binding; GO:0050840 extracellular matrix binding	04015 Rap1 signaling pathway; 04151 PI3K-Akt signaling pathway; 04510 Focal adhesion; 04512 ECM-receptor interaction; 04611 Platelet activation; 04613 Neutrophil extracellular trap formation; 04640 Hematopoietic cell lineage; 04810 Regulation of actin cytoskeleton; 05165 Human papillomavirus infection; 05200 Pathways in cancer; 05222 Small cell lung cancer; 05410 Hypertrophic cardiomyopathy; 0541…
108168022	Gm46371	predicted gene, 46371	0.439584	1.00342	0.987999	0.994975	1.3416	0.20224	0.427755	1.40057	0.145584	0.349237	NA	NA	NA	NA
102635080	Gm32506	predicted gene, 32506, transcript variant X1	-0.0726602	-1.04938	0.837786	0.924406	1.0678	0.7806	0.895459	1.39956	0.160622	0.371128	NA	NA	NA	NA
105180375	Tmem265	transmembrane protein 265	0.949623	1.2834	0.198116	0.42257	1.26789	0.220221	0.45063	1.39906	0.0869146	0.250173	NA	NA	NA	NA
170770	Bbc3	BCL2 binding component 3, transcript variant 1	1.63332	-1.07232	0.601714	0.789248	-1.19686	0.185083	0.405379	1.39854	0.017057	0.0815447	GO:0001836 release of cytochrome c from mitochondria; GO:0001844 protein insertion into mitochondrial membrane involved in apoptotic signaling pathway; GO:0006915 apoptotic process; GO:0006919 activation of cysteine-type endopeptidase activity involved in apoptotic process; GO:0006974 cellular response to DNA damage stimulus; GO:0008340 determination of adult lifespan; GO:0030308 negative regulat…	GO:0005739 mitochondrion; GO:0005740 mitochondrial envelope; GO:0005764 lysosome; GO:0097143 PUMA-BCL-xl complex	GO:0005515 protein binding; GO:0051117 ATPase binding	01524 Platinum drug resistance; 04115 p53 signaling pathway; 04210 Apoptosis; 04215 Apoptosis - multiple species; 04390 Hippo signaling pathway; 05016 Huntington disease; 05162 Measles; 05200 Pathways in cancer; 05210 Colorectal cancer
244886	Tmem266	transmembrane protein 266, transcript variant 1	0.591504	-1.17663	0.376971	0.615092	-1.12179	0.531004	0.74005	1.3983	0.0748058	0.22684	GO:0006811 ion transport; GO:0055085 transmembrane transport	GO:0005829 cytosol; GO:0005886 plasma membrane; GO:0005887 integral component of plasma membrane; GO:0016020 membrane; GO:0016021 integral component of membrane; GO:0030425 dendrite; GO:0042995 cell projection	GO:0005216 ion channel activity; GO:0022832 voltage-gated channel activity; GO:0042803 protein homodimerization activity	NA
118568007	LOC118568007	uncharacterized LOC118568007	1.50498	1.80342	0.00117419	0.0111693	-1.00726	0.964956	0.985233	1.39707	0.0500149	0.17335	NA	NA	NA	NA
102637025	Gm33937	predicted gene, 33937, transcript variant X2	0.0272554	2.05787	0.230854	0.463227	-2.17099	0.198968	0.423634	1.39518	0.57645	0.772261	NA	NA	NA	NA
105246702	Gm41949	predicted gene, 41949	0.597359	1.15124	0.430078	0.660865	-1.15043	0.432357	0.662757	1.39309	0.06987	0.216864	NA	NA	NA	NA
100039901	2810407A14Rik	RIKEN cDNA 2810407A14 gene, transcript variant X5	1.95646	1.27291	0.118317	0.305673	-1.26736	0.124839	0.31658	1.39295	0.0351993	0.136234	GO:0008150 biological_process	GO:0005575 cellular_component	GO:0003674 molecular_function	NA
100042577	Gm3912	predicted gene 3912, transcript variant X3	-0.544285	-1.11353	0.805476	0.908112	-1.12062	0.794259	0.90202	1.39182	0.451036	0.678385	NA	NA	NA	NA
93838	Dqx1	DEAQ RNA-dependent ATPase	0.342161	1.78696	0.0120518	0.0635658	1.23467	0.337992	0.579125	1.39045	0.138632	0.338464	NA	GO:0005622 intracellular anatomical structure; GO:0005634 nucleus; GO:0005681 spliceosomal complex	GO:0000166 nucleotide binding; GO:0003678 DNA helicase activity; GO:0003723 RNA binding; GO:0004386 helicase activity; GO:0005524 ATP binding; GO:0016787 hydrolase activity; GO:0016887 ATP hydrolysis activity	NA
71709	Syde1	synapse defective 1, Rho GTPase, homolog 1 (C. elegans)	0.544132	-1.3051	0.150694	0.357017	-1.2733	0.190817	0.412744	1.38988	0.0784096	0.234063	GO:0007130 synaptonemal complex assembly; GO:0007165 signal transduction; GO:0016081 synaptic vesicle docking; GO:0016477 cell migration; GO:0031532 actin cytoskeleton reorganization; GO:0046578 regulation of Ras protein signal transduction; GO:0050806 positive regulation of synaptic transmission; GO:0051493 regulation of cytoskeleton organization; GO:0060711 labyrinthine layer development; GO:00…	GO:0005829 cytosol; GO:0044300 cerebellar mossy fiber; GO:0097060 synaptic membrane	GO:0005096 GTPase activator activity; GO:0005515 protein binding; GO:0030695 GTPase regulator activity; GO:0044877 protein-containing complex binding	NA
638247	9530082P21Rik	RIKEN cDNA 9530082P21 gene	0.117408	1.15937	0.504707	0.720722	1.0576	0.799869	0.905371	1.38944	0.143996	0.346667	GO:0008150 biological_process	GO:0005575 cellular_component	GO:0003674 molecular_function	NA
102635846	Gm33085	predicted gene, 33085, transcript variant X2	0.345941	1.29376	0.172738	0.388293	1.16102	0.42416	0.656027	1.38879	0.0852148	0.246934	NA	NA	NA	NA
70911	Phyhipl	phytanoyl-CoA hydroxylase interacting protein-like, transcript variant 2	-0.785034	1.5349	0.187647	0.408787	-1.27984	0.443259	0.672152	1.38774	0.310515	0.551899	GO:0008150 biological_process	GO:0005737 cytoplasm; GO:0005739 mitochondrion	GO:0003674 molecular_function	NA
24067	Srp54a	signal recognition particle 54A, transcript variant X1	2.35824	-1.88865	0.0929207	0.261307	1.00861	0.981452	0.992414	1.38707	0.37838	0.616366	GO:0006614 SRP-dependent cotranslational protein targeting to membrane; GO:0006616 SRP-dependent cotranslational protein targeting to membrane, translocation	GO:0005737 cytoplasm; GO:0005786 signal recognition particle, endoplasmic reticulum targeting; GO:0005829 cytosol	GO:0003924 GTPase activity; GO:0008312 7S RNA binding; GO:0030942 endoplasmic reticulum signal peptide binding; GO:0043021 ribonucleoprotein complex binding	03060 Protein export
110880	Scn4a	sodium channel, voltage-gated, type IV, alpha, transcript variant X1	-0.397722	-1.65774	0.0292859	0.119805	1.2093	0.39512	0.631065	1.38669	0.148513	0.353676	GO:0006811 ion transport; GO:0006812 cation transport; GO:0006813 potassium ion transport; GO:0006814 sodium ion transport; GO:0015871 choline transport; GO:0019228 neuronal action potential; GO:0034765 regulation of ion transmembrane transport; GO:0035725 sodium ion transmembrane transport; GO:0055085 transmembrane transport; GO:0086010 membrane depolarization during action potential; GO:0100001…	GO:0001518 voltage-gated sodium channel complex; GO:0005886 plasma membrane; GO:0005887 integral component of plasma membrane; GO:0016020 membrane; GO:0016021 integral component of membrane; GO:0030424 axon	GO:0005216 ion channel activity; GO:0005244 voltage-gated ion channel activity; GO:0005248 voltage-gated sodium channel activity; GO:0005261 cation channel activity; GO:0005272 sodium channel activity	NA
105246860	Gm42071	predicted gene, 42071, transcript variant X2	1.13922	1.14652	0.399893	0.635198	1.07685	0.64703	0.818652	1.38624	0.0506753	0.174844	NA	NA	NA	NA
105243183	Gm39173	predicted gene, 39173, transcript variant X2	-0.551399	1.388	0.233687	0.466592	1.58029	0.100416	0.275335	1.38615	0.235538	0.46889	NA	NA	NA	NA
15900	Irf8	interferon regulatory factor 8, transcript variant 2	-0.522939	1.33128	0.298554	0.539276	-1.27168	0.381235	0.618929	1.38537	0.237669	0.471602	GO:0000122 negative regulation of transcription by RNA polymerase II; GO:0002273 plasmacytoid dendritic cell differentiation; GO:0002314 germinal center B cell differentiation; GO:0002316 follicular B cell differentiation; GO:0002376 immune system process; GO:0006355 regulation of DNA-templated transcription; GO:0006357 regulation of transcription by RNA polymerase II; GO:0006909 phagocytosis; GO…	GO:0005634 nucleus; GO:0005654 nucleoplasm; GO:0005737 cytoplasm	GO:0000976 transcription cis-regulatory region binding; GO:0000977 RNA polymerase II transcription regulatory region sequence-specific DNA binding; GO:0000978 RNA polymerase II cis-regulatory region sequence-specific DNA binding; GO:0000981 DNA-binding transcription factor activity, RNA polymerase II-specific; GO:0001227 DNA-binding transcription repressor activity, RNA polymerase II-specific; GO…	05133 Pertussis
53614	Reck	reversion-inducing-cysteine-rich protein with kazal motifs	1.24001	1.07049	0.592017	0.782846	1.35648	0.0219126	0.0975697	1.38534	0.0149013	0.0740808	GO:0001955 blood vessel maturation; GO:0002040 sprouting angiogenesis; GO:0007566 embryo implantation; GO:0010466 negative regulation of peptidase activity; GO:0016055 Wnt signaling pathway; GO:0030198 extracellular matrix organization; GO:0030336 negative regulation of cell migration; GO:0035115 embryonic forelimb morphogenesis; GO:0045747 positive regulation of Notch signaling pathway; GO:00457…	GO:0005886 plasma membrane; GO:0016020 membrane; GO:0031225 anchored component of membrane; GO:1990909 Wnt signalosome	GO:0004866 endopeptidase inhibitor activity; GO:0004867 serine-type endopeptidase inhibitor activity; GO:0005515 protein binding; GO:0008191 metalloendopeptidase inhibitor activity; GO:0017147 Wnt-protein binding; GO:0030414 peptidase inhibitor activity; GO:1904928 coreceptor activity involved in canonical Wnt signaling pathway	05206 MicroRNAs in cancer
625210	Gm14625	predicted gene 14625	-1.60188	-2.30996	0.237563	0.471425	-2.10873	0.291322	0.531591	1.38484	0.642461	0.815592	NA	NA	NA	NA
102638744	Gm12784	predicted gene 12784	0.685468	1.32486	0.184765	0.404954	1.07662	0.723888	0.86407	1.38387	0.127565	0.321025	GO:0008150 biological_process	GO:0005575 cellular_component	GO:0003674 molecular_function	NA
16971	Lrp1	low density lipoprotein receptor-related protein 1	4.91204	1.40448	2.13488e-06	7.37641e-05	1.37096	6.71321e-06	0.000187434	1.38237	4.52598e-06	0.00013598	GO:0002265 astrocyte activation involved in immune response; GO:0003279 cardiac septum development; GO:0006897 endocytosis; GO:0006898 receptor-mediated endocytosis; GO:0006909 phagocytosis; GO:0007041 lysosomal transport; GO:0007167 enzyme-linked receptor protein signaling pathway; GO:0007204 positive regulation of cytosolic calcium ion concentration; GO:0007205 protein kinase C-activating G pro…	GO:0005634 nucleus; GO:0005737 cytoplasm; GO:0005768 endosome; GO:0005769 early endosome; GO:0005794 Golgi apparatus; GO:0005856 cytoskeleton; GO:0005886 plasma membrane; GO:0005887 integral component of plasma membrane; GO:0005905 clathrin-coated pit; GO:0009897 external side of plasma membrane; GO:0016020 membrane; GO:0016021 integral component of membrane; GO:0016323 basolateral plasma membran…	GO:0002020 protease binding; GO:0005102 signaling receptor binding; GO:0005509 calcium ion binding; GO:0005515 protein binding; GO:0015026 coreceptor activity; GO:0016964 alpha-2 macroglobulin receptor activity; GO:0032050 clathrin heavy chain binding; GO:0034185 apolipoprotein binding; GO:0038024 cargo receptor activity; GO:0044877 protein-containing complex binding; GO:0046872 metal ion binding	04979 Cholesterol metabolism; 05010 Alzheimer disease; 05144 Malaria
105245359	4930470G03Rik	RIKEN cDNA 4930470G03 gene	-0.330342	1.14688	0.614019	0.797345	-1.31294	0.31959	0.561012	1.38139	0.239254	0.473527	GO:0008150 biological_process	GO:0005575 cellular_component	GO:0003674 molecular_function	NA
18636	Cfp	complement factor properdin	0.575767	1.15054	0.497476	0.715334	1.06572	0.757344	0.882693	1.38073	0.124987	0.316855	GO:0002376 immune system process; GO:0006956 complement activation; GO:0006957 complement activation, alternative pathway; GO:0045087 innate immune response; GO:0050778 positive regulation of immune response; GO:1903028 positive regulation of opsonization	GO:0005576 extracellular region; GO:0005615 extracellular space; GO:0005886 plasma membrane; GO:0030141 secretory granule	NA	05168 Herpes simplex virus 1 infection
66236	1500011B03Rik	RIKEN cDNA 1500011B03 gene, transcript variant 1	0.101683	-1.09929	0.655836	0.824037	1.31947	0.197745	0.422065	1.38059	0.136038	0.334446	GO:0008150 biological_process	GO:0005575 cellular_component	GO:0003674 molecular_function	NA
18400	Slc22a18	solute carrier family 22 (organic cation transporter), member 18, transcript variant 1	-0.472764	-1.3038	0.326487	0.568022	1.1193	0.674592	0.835284	1.3776	0.237905	0.471849	GO:0006811 ion transport; GO:0006820 anion transport; GO:0042908 xenobiotic transport; GO:1990961 xenobiotic detoxification by transmembrane export across the plasma membrane	GO:0005635 nuclear envelope; GO:0005737 cytoplasm; GO:0005886 plasma membrane; GO:0005887 integral component of plasma membrane; GO:0016020 membrane; GO:0016021 integral component of membrane; GO:0016324 apical plasma membrane	GO:0008514 organic anion transmembrane transporter activity; GO:0015293 symporter activity; GO:0031625 ubiquitin protein ligase binding	NA
240023	Pnldc1	poly(A)-specific ribonuclease (PARN)-like domain containing 1, transcript variant X3	-0.470954	-1.77376	0.046934	0.166033	-1.0044	0.987413	0.994722	1.37645	0.256347	0.493304	GO:0000184 nuclear-transcribed mRNA catabolic process, nonsense-mediated decay; GO:0000289 nuclear-transcribed mRNA poly(A) tail shortening; GO:0001825 blastocyst formation; GO:0007283 spermatogenesis; GO:1990511 piRNA biosynthetic process	GO:0005737 cytoplasm; GO:0005783 endoplasmic reticulum; GO:0016020 membrane; GO:0016021 integral component of membrane	GO:0000175 3'-5'-exoribonuclease activity; GO:0003676 nucleic acid binding; GO:0003723 RNA binding; GO:0004518 nuclease activity; GO:0004527 exonuclease activity; GO:0004535 poly(A)-specific ribonuclease activity; GO:0016787 hydrolase activity; GO:0046872 metal ion binding	03018 RNA degradation
230451	Junos	jun proto-oncogene, opposite strand, transcript variant X43	1.66423	-1.16801	0.382683	0.620247	-1.23604	0.236301	0.469877	1.37589	0.0790804	0.235509	GO:0008150 biological_process	GO:0005575 cellular_component	GO:0003674 molecular_function	NA
18127	Nos3	nitric oxide synthase 3, endothelial cell, transcript variant X1	-0.405059	-1.23853	0.432588	0.662937	1.38951	0.230995	0.463365	1.37465	0.246214	0.481617	GO:0001525 angiogenesis; GO:0001542 ovulation from ovarian follicle; GO:0001701 in utero embryonic development; GO:0001974 blood vessel remodeling; GO:0002028 regulation of sodium ion transport; GO:0003057 regulation of the force of heart contraction by chemical signal; GO:0003100 regulation of systemic arterial blood pressure by endothelin; GO:0003180 aortic valve morphogenesis; GO:0003184 pulmo…	GO:0005634 nucleus; GO:0005730 nucleolus; GO:0005737 cytoplasm; GO:0005739 mitochondrion; GO:0005794 Golgi apparatus; GO:0005829 cytosol; GO:0005856 cytoskeleton; GO:0005886 plasma membrane; GO:0005901 caveola; GO:0012506 vesicle membrane; GO:0016020 membrane; GO:0042383 sarcolemma; GO:0045121 membrane raft; GO:0045177 apical part of cell	GO:0003779 actin binding; GO:0003785 actin monomer binding; GO:0004517 nitric-oxide synthase activity; GO:0005515 protein binding; GO:0005516 calmodulin binding; GO:0008013 beta-catenin binding; GO:0010181 FMN binding; GO:0016491 oxidoreductase activity; GO:0020037 heme binding; GO:0034617 tetrahydrobiopterin binding; GO:0034618 arginine binding; GO:0045296 cadherin binding; GO:0046872 metal ion …	00220 Arginine biosynthesis; 00330 Arginine and proline metabolism; 01100 Metabolic pathways; 04020 Calcium signaling pathway; 04022 cGMP-PKG signaling pathway; 04066 HIF-1 signaling pathway; 04071 Sphingolipid signaling pathway; 04151 PI3K-Akt signaling pathway; 04370 VEGF signaling pathway; 04371 Apelin signaling pathway; 04611 Platelet activation; 04915 Estrogen signaling pathway; 04921 Oxytoc…
83675	Bicc1	BicC family RNA binding protein 1, transcript variant 1	-0.0324669	-1.33604	0.211068	0.439073	-1.10978	0.648941	0.819716	1.37341	0.171962	0.387204	GO:0001822 kidney development; GO:0007275 multicellular organism development; GO:0007368 determination of left/right symmetry; GO:0007507 heart development; GO:0090090 negative regulation of canonical Wnt signaling pathway	GO:0005737 cytoplasm	GO:0003676 nucleic acid binding; GO:0003723 RNA binding; GO:0005515 protein binding	NA
664987	Gm14393	predicted gene 14393, transcript variant X2	1.61602	1.17928	0.600918	0.788772	1.01952	0.950973	0.979069	1.37316	0.317652	0.55926	GO:0008150 biological_process	GO:0005575 cellular_component	GO:0003674 molecular_function	05168 Herpes simplex virus 1 infection
24082	Map2k3os	mitogen-activated protein kinase kinase 3, opposite strand	1.32788	-1.01913	0.908986	0.959292	1.48851	0.02216	0.0983732	1.37243	0.06411	0.204858	GO:0008150 biological_process	GO:0005575 cellular_component	GO:0003674 molecular_function	NA
20356	Sema5a	sema domain, seven thrombospondin repeats (type 1 and type 1-like), transmembrane domain (TM) and short cytoplasmic domain, (semaphorin) 5A, transcript variant X8	0.648589	-1.13124	0.487148	0.707298	1.05662	0.755462	0.881689	1.36986	0.0831045	0.243062	GO:0001569 branching involved in blood vessel morphogenesis; GO:0001755 neural crest cell migration; GO:0001938 positive regulation of endothelial cell proliferation; GO:0002043 blood vessel endothelial cell proliferation involved in sprouting angiogenesis; GO:0007162 negative regulation of cell adhesion; GO:0007275 multicellular organism development; GO:0007399 nervous system development; GO:000…	GO:0016020 membrane; GO:0016021 integral component of membrane	GO:0008046 axon guidance receptor activity; GO:0030215 semaphorin receptor binding; GO:0035373 chondroitin sulfate proteoglycan binding; GO:0043395 heparan sulfate proteoglycan binding; GO:0045499 chemorepellent activity; GO:0045545 syndecan binding	04360 Axon guidance
105243877	Gm39603	predicted gene, 39603, transcript variant X2	-0.181231	1.2522	0.428531	0.659681	1.29546	0.363019	0.602496	1.36781	0.27272	0.511553	NA	NA	NA	NA
102634428	Gm32013	predicted gene, 32013, transcript variant X5	0.994935	1.51935	0.068979	0.214979	-1.33393	0.203284	0.429121	1.36762	0.167947	0.381635	NA	NA	NA	NA
69539	Trnp1	TMF1-regulated nuclear protein 1	0.216687	1.21475	0.358096	0.597794	1.12942	0.563541	0.763582	1.36752	0.14393	0.346536	GO:0007049 cell cycle; GO:0007275 multicellular organism development; GO:0007399 nervous system development; GO:0021696 cerebellar cortex morphogenesis; GO:0042127 regulation of cell population proliferation; GO:0051726 regulation of cell cycle; GO:0061351 neural precursor cell proliferation	GO:0000791 euchromatin; GO:0005634 nucleus	GO:0003677 DNA binding; GO:0005515 protein binding	NA
319504	Nrcam	neuronal cell adhesion molecule, transcript variant X16	1.56989	1.11863	0.449397	0.677124	-1.0721	0.637474	0.812374	1.36726	0.0411349	0.151842	GO:0007155 cell adhesion; GO:0007156 homophilic cell adhesion via plasma membrane adhesion molecules; GO:0007411 axon guidance; GO:0007417 central nervous system development; GO:0008104 protein localization; GO:0010975 regulation of neuron projection development; GO:0019227 neuronal action potential propagation; GO:0031290 retinal ganglion cell axon guidance; GO:0045162 clustering of voltage-gate…	GO:0005576 extracellular region; GO:0005886 plasma membrane; GO:0016020 membrane; GO:0016021 integral component of membrane; GO:0030424 axon; GO:0033268 node of Ranvier; GO:0042995 cell projection; GO:0043194 axon initial segment; GO:0045202 synapse; GO:0098978 glutamatergic synapse; GO:0099055 integral component of postsynaptic membrane; GO:0099061 integral component of postsynaptic density memb…	GO:0005515 protein binding; GO:0030506 ankyrin binding; GO:0086080 protein binding involved in heterotypic cell-cell adhesion; GO:0098632 cell-cell adhesion mediator activity	04514 Cell adhesion molecules
78365	Lhx1os	LIM homeobox 1, opposite strand	0.277516	-1.05119	0.778404	0.89427	-1.07228	0.694238	0.846532	1.36649	0.0864093	0.249286	GO:0008150 biological_process	GO:0005575 cellular_component	GO:0003674 molecular_function	NA
118568180	LOC118568180	uncharacterized LOC118568180, transcript variant X10	0.392051	-1.01727	0.953502	0.98008	1.2437	0.459749	0.685504	1.36578	0.293129	0.533587	NA	NA	NA	NA
115485859	Gm51419	predicted gene, 51419	-0.144725	1.5232	0.0982473	0.271309	-1.14827	0.578642	0.773767	1.36467	0.216767	0.446376	NA	NA	NA	NA
102640025	Gm36198	predicted gene, 36198, transcript variant X1	-0.494646	2.42606	0.00433917	0.0298235	1.15788	0.611807	0.795832	1.36421	0.286113	0.526128	NA	NA	NA	NA
629300	Gm6961	predicted gene 6961	1.36388	1.01819	0.911821	0.960628	-1.11023	0.522209	0.733599	1.36372	0.0647255	0.206074	GO:0008150 biological_process	GO:0005575 cellular_component	GO:0003674 molecular_function	NA
100041283	Gm3252	predicted gene 3252, transcript variant X8	-1.93257	2.41851	0.215592	0.444919	-1.82177	0.396829	0.632645	1.36282	0.660393	0.82683	NA	NA	NA	NA
115487223	Gm51709	predicted gene, 51709, transcript variant X1	-1.59089	1.18182	0.750073	0.87882	2.75273	0.0612421	0.198607	1.36228	0.556394	0.7588	NA	NA	NA	NA
19332	Rab20	RAB20, member RAS oncogene family	-0.233096	1.72628	0.0100499	0.0556527	1.38168	0.113269	0.297415	1.36213	0.129331	0.323856	GO:0006886 intracellular protein transport; GO:0015031 protein transport; GO:0071346 cellular response to interferon-gamma; GO:0090383 phagosome acidification; GO:0090385 phagosome-lysosome fusion	GO:0005794 Golgi apparatus; GO:0012505 endomembrane system; GO:0016020 membrane; GO:0031410 cytoplasmic vesicle; GO:0043231 intracellular membrane-bounded organelle; GO:0045335 phagocytic vesicle	GO:0000166 nucleotide binding; GO:0003924 GTPase activity; GO:0005525 GTP binding	NA
330324	6430584L05Rik	RIKEN cDNA 6430584L05 gene	-0.17157	-1.05876	0.801859	0.906319	1.19284	0.440572	0.669701	1.36206	0.181279	0.400217	NA	NA	NA	NA
108167693	Gm46137	predicted gene, 46137	-0.629449	1.38323	0.297998	0.538633	1.1136	0.727693	0.866402	1.3607	0.322656	0.564186	NA	NA	NA	NA
100041621	Gm3435	predicted gene 3435, transcript variant X9	3.48054	-1.04428	0.662782	0.828252	1.0163	0.870508	0.940723	1.3606	0.00402963	0.0282265	GO:0008150 biological_process	GO:0005575 cellular_component	GO:0003674 molecular_function	NA
27056	Irf5	interferon regulatory factor 5, transcript variant X2	1.71868	1.2461	0.196185	0.420065	1.27054	0.160681	0.371159	1.35937	0.0752294	0.227787	GO:0002376 immune system process; GO:0006355 regulation of DNA-templated transcription; GO:0006357 regulation of transcription by RNA polymerase II; GO:0006954 inflammatory response; GO:0019221 cytokine-mediated signaling pathway; GO:0032481 positive regulation of type I interferon production; GO:0032494 response to peptidoglycan; GO:0032495 response to muramyl dipeptide; GO:0043065 positive regu…	GO:0005634 nucleus; GO:0005737 cytoplasm	GO:0000976 transcription cis-regulatory region binding; GO:0000978 RNA polymerase II cis-regulatory region sequence-specific DNA binding; GO:0000981 DNA-binding transcription factor activity, RNA polymerase II-specific; GO:0001228 DNA-binding transcription activator activity, RNA polymerase II-specific; GO:0003677 DNA binding; GO:0003700 DNA-binding transcription factor activity; GO:0005515 prote…	04620 Toll-like receptor signaling pathway
66705	Dnase1l2	deoxyribonuclease 1-like 2, transcript variant X1	-0.301467	-1.19767	0.540009	0.747044	1.3113	0.359214	0.599015	1.35925	0.300131	0.540952	GO:0000737 DNA catabolic process, endonucleolytic; GO:0001942 hair follicle development; GO:0003335 corneocyte development; GO:0006308 DNA catabolic process	GO:0005576 extracellular region; GO:0005634 nucleus; GO:0005737 cytoplasm	GO:0003677 DNA binding; GO:0004518 nuclease activity; GO:0004519 endonuclease activity; GO:0004530 deoxyribonuclease I activity; GO:0004536 deoxyribonuclease activity; GO:0016787 hydrolase activity; GO:0046872 metal ion binding	NA
214359	Tmem51	transmembrane protein 51, transcript variant X5	-0.104224	1.16701	0.469371	0.693351	1.49148	0.0679599	0.212901	1.35845	0.156822	0.365741	GO:0008150 biological_process	GO:0005575 cellular_component; GO:0016020 membrane; GO:0016021 integral component of membrane	GO:0003674 molecular_function	NA
67937	Tmem59l	transmembrane protein 59-like, transcript variant 1	0.224693	1.2798	0.215235	0.444463	1.00297	0.987941	0.99495	1.35815	0.126851	0.319937	GO:0001658 branching involved in ureteric bud morphogenesis	GO:0005575 cellular_component; GO:0005794 Golgi apparatus; GO:0016020 membrane; GO:0016021 integral component of membrane	GO:0003674 molecular_function	NA
108168260	Gm46533	predicted gene, 46533	0.897649	-1.38114	0.0886805	0.253457	1.26961	0.202917	0.42866	1.35624	0.107188	0.287008	NA	NA	NA	NA
70612	Tmem230	transmembrane protein 230, transcript variant 2	0.190581	1.05897	0.794716	0.902308	1.12803	0.585089	0.778047	1.35602	0.173567	0.389483	GO:0048489 synaptic vesicle transport	GO:0005768 endosome; GO:0005769 early endosome; GO:0005770 late endosome; GO:0005783 endoplasmic reticulum; GO:0005794 Golgi apparatus; GO:0005802 trans-Golgi network; GO:0008021 synaptic vesicle; GO:0012505 endomembrane system; GO:0016020 membrane; GO:0016021 integral component of membrane; GO:0030054 cell junction; GO:0031410 cytoplasmic vesicle; GO:0045202 synapse; GO:0055037 recycling endosome	GO:0003674 molecular_function	NA
67303	3110045C21Rik	RIKEN cDNA 3110045C21 gene	-0.69883	1.08961	0.77667	0.893369	-1.23794	0.482129	0.703264	1.3553	0.318954	0.560377	GO:0008150 biological_process	GO:0005575 cellular_component	GO:0003674 molecular_function	NA
102465959	Mir6236	microRNA 6236	2.92496	1.12955	0.242015	0.476692	1.60495	7.34093e-05	0.00127574	1.35415	0.00597174	0.0378199	NA	NA	NA	NA
230718	Nt5c1a	5'-nucleotidase, cytosolic IA	0.371137	1.047	0.845378	0.928498	1.10374	0.6755	0.835702	1.35342	0.205174	0.431637	GO:0000255 allantoin metabolic process; GO:0006196 AMP catabolic process; GO:0006204 IMP catabolic process; GO:0009117 nucleotide metabolic process; GO:0009128 purine nucleoside monophosphate catabolic process; GO:0046055 dGMP catabolic process; GO:0046059 dAMP catabolic process; GO:0046085 adenosine metabolic process	GO:0005737 cytoplasm; GO:0005829 cytosol	GO:0000166 nucleotide binding; GO:0000287 magnesium ion binding; GO:0008253 5'-nucleotidase activity; GO:0016787 hydrolase activity; GO:0050483 IMP 5'-nucleotidase activity	00230 Purine metabolism; 00240 Pyrimidine metabolism; 00760 Nicotinate and nicotinamide metabolism; 01100 Metabolic pathways; 01232 Nucleotide metabolism
74318	Hopx	HOP homeobox, transcript variant X1	-0.39671	1.09622	0.736608	0.871343	-1.12186	0.673932	0.834892	1.3531	0.272952	0.511817	GO:0000122 negative regulation of transcription by RNA polymerase II; GO:0001829 trophectodermal cell differentiation; GO:0006357 regulation of transcription by RNA polymerase II; GO:0007275 multicellular organism development; GO:0007507 heart development; GO:0008016 regulation of heart contraction; GO:0016575 histone deacetylation; GO:0030154 cell differentiation; GO:0043393 regulation of protei…	GO:0005634 nucleus; GO:0005737 cytoplasm	GO:0003677 DNA binding; GO:0005515 protein binding	NA
68642	Tmem216	transmembrane protein 216, transcript variant 2	1.87378	1.07767	0.557332	0.759256	1.3476	0.0249621	0.107067	1.35241	0.0234266	0.102291	GO:0030030 cell projection organization; GO:0060271 cilium assembly; GO:1905515 non-motile cilium assembly	GO:0005737 cytoplasm; GO:0005856 cytoskeleton; GO:0005929 cilium; GO:0016020 membrane; GO:0016021 integral component of membrane; GO:0035869 ciliary transition zone; GO:0036038 MKS complex; GO:0042995 cell projection	GO:0003674 molecular_function	NA
12703	Socs1	suppressor of cytokine signaling 1, transcript variant 2	0.533109	1.23697	0.258696	0.49606	-1.10182	0.60328	0.790373	1.35197	0.113267	0.297415	GO:0001817 regulation of cytokine production; GO:0001932 regulation of protein phosphorylation; GO:0007259 receptor signaling pathway via JAK-STAT; GO:0009968 negative regulation of signal transduction; GO:0010533 regulation of activation of Janus kinase activity; GO:0019221 cytokine-mediated signaling pathway; GO:0035556 intracellular signal transduction; GO:0040008 regulation of growth; GO:0042…	GO:0005634 nucleus; GO:0005654 nucleoplasm; GO:0005737 cytoplasm; GO:0005829 cytosol; GO:0005942 phosphatidylinositol 3-kinase complex; GO:0031410 cytoplasmic vesicle; GO:0036464 cytoplasmic ribonucleoprotein granule	GO:0005159 insulin-like growth factor receptor binding; GO:0005515 protein binding; GO:0019210 kinase inhibitor activity; GO:0019901 protein kinase binding; GO:0046935 1-phosphatidylinositol-3-kinase regulator activity	04120 Ubiquitin mediated proteolysis; 04380 Osteoclast differentiation; 04630 JAK-STAT signaling pathway; 04910 Insulin signaling pathway; 04917 Prolactin signaling pathway; 04930 Type II diabetes mellitus; 04935 Growth hormone synthesis, secretion and action; 05145 Toxoplasmosis; 05206 MicroRNAs in cancer
73340	Nptxr	neuronal pentraxin receptor	6.19703	1.21361	0.157948	0.367297	1.45174	0.00929323	0.0525756	1.35182	0.0318476	0.127181	GO:0031175 neuron projection development; GO:0098962 regulation of postsynaptic neurotransmitter receptor activity; GO:0099150 regulation of postsynaptic specialization assembly; GO:0099645 neurotransmitter receptor localization to postsynaptic specialization membrane	GO:0005615 extracellular space; GO:0005886 plasma membrane; GO:0016020 membrane; GO:0016021 integral component of membrane; GO:0098978 glutamatergic synapse	GO:0008029 pentraxin receptor activity; GO:0019903 protein phosphatase binding; GO:0044877 protein-containing complex binding; GO:0046872 metal ion binding	NA
67789	Dalrd3	DALR anticodon binding domain containing 3, transcript variant X11	2.1382	1.01837	0.87251	0.941829	-1.07575	0.521201	0.73291	1.35158	0.0121607	0.0639322	GO:0006418 tRNA aminoacylation for protein translation; GO:0006420 arginyl-tRNA aminoacylation; GO:0106217 tRNA C3-cytosine methylation	GO:0005575 cellular_component	GO:0000049 tRNA binding; GO:0000166 nucleotide binding; GO:0004812 aminoacyl-tRNA ligase activity; GO:0004814 arginine-tRNA ligase activity; GO:0005524 ATP binding	NA
233806	Tmem159	transmembrane protein 159	0.567207	-1.06788	0.726843	0.865846	1.32784	0.138847	0.33876	1.34947	0.118538	0.306016	GO:0140042 lipid droplet formation	GO:0005783 endoplasmic reticulum; GO:0005789 endoplasmic reticulum membrane; GO:0005811 lipid droplet; GO:0016020 membrane; GO:0016021 integral component of membrane	GO:0003674 molecular_function	NA
115487097	LOC115487097	uncharacterized LOC115487097	-0.079092	1.0664	0.768927	0.888968	-1.20488	0.397067	0.632795	1.34945	0.177598	0.395155	NA	NA	NA	NA
13424	Dync1h1	dynein cytoplasmic 1 heavy chain 1	8.29876	1.3735	4.74241e-08	3.22353e-06	1.41364	8.81846e-09	8.13827e-07	1.3494	1.37037e-07	7.80126e-06	GO:0000278 mitotic cell cycle; GO:0003341 cilium movement; GO:0007018 microtubule-based movement; GO:0007049 cell cycle; GO:0007097 nuclear migration; GO:0008090 retrograde axonal transport; GO:0031122 cytoplasmic microtubule organization; GO:0032388 positive regulation of intracellular transport; GO:0033962 P-body assembly; GO:0034063 stress granule assembly; GO:0051293 establishment of spindle …	GO:0002177 manchette; GO:0005635 nuclear envelope; GO:0005737 cytoplasm; GO:0005813 centrosome; GO:0005856 cytoskeleton; GO:0005868 cytoplasmic dynein complex; GO:0005874 microtubule; GO:0005881 cytoplasmic microtubule; GO:0005938 cell cortex; GO:0030175 filopodium; GO:0030286 dynein complex; GO:0030424 axon; GO:0043025 neuronal cell body	GO:0000166 nucleotide binding; GO:0005515 protein binding; GO:0005524 ATP binding; GO:0008569 minus-end-directed microtubule motor activity; GO:0045505 dynein intermediate chain binding; GO:0051959 dynein light intermediate chain binding	04145 Phagosome; 04962 Vasopressin-regulated water reabsorption; 05132 Salmonella infection
242620	Dmrta2	doublesex and mab-3 related transcription factor like family A2	1.93865	1.21304	0.110955	0.293495	1.02118	0.859509	0.935535	1.34923	0.0164147	0.079388	GO:0002052 positive regulation of neuroblast proliferation; GO:0006355 regulation of DNA-templated transcription; GO:0006357 regulation of transcription by RNA polymerase II; GO:0007405 neuroblast proliferation; GO:0007548 sex differentiation; GO:0021796 cerebral cortex regionalization; GO:0035914 skeletal muscle cell differentiation; GO:0048665 neuron fate specification; GO:0048863 stem cell dif…	GO:0005634 nucleus	GO:0000978 RNA polymerase II cis-regulatory region sequence-specific DNA binding; GO:0000981 DNA-binding transcription factor activity, RNA polymerase II-specific; GO:0003677 DNA binding; GO:0005515 protein binding; GO:0042802 identical protein binding; GO:0043565 sequence-specific DNA binding; GO:0046872 metal ion binding; GO:1990837 sequence-specific double-stranded DNA binding	NA
319781	9530051G07Rik	RIKEN cDNA 9530051G07 gene	1.16819	-1.20661	0.228221	0.460189	1.07996	0.61784	0.799976	1.34829	0.0599871	0.195849	GO:0008150 biological_process	GO:0005575 cellular_component	GO:0003674 molecular_function	NA
13400	Dmpk	dystrophia myotonica-protein kinase, transcript variant 4	2.05913	1.0766	0.452316	0.679399	1.14539	0.171949	0.387185	1.34673	0.00466636	0.0314346	GO:0002028 regulation of sodium ion transport; GO:0006468 protein phosphorylation; GO:0006874 cellular calcium ion homeostasis; GO:0006998 nuclear envelope organization; GO:0008016 regulation of heart contraction; GO:0010657 muscle cell apoptotic process; GO:0010830 regulation of myotube differentiation; GO:0014722 regulation of skeletal muscle contraction by calcium ion signaling; GO:0014853 reg…	GO:0005634 nucleus; GO:0005737 cytoplasm; GO:0005739 mitochondrion; GO:0005741 mitochondrial outer membrane; GO:0005783 endoplasmic reticulum; GO:0005789 endoplasmic reticulum membrane; GO:0005829 cytosol; GO:0005886 plasma membrane; GO:0016020 membrane; GO:0016021 integral component of membrane; GO:0016529 sarcoplasmic reticulum; GO:0031307 integral component of mitochondrial outer membrane; GO:…	GO:0000166 nucleotide binding; GO:0004672 protein kinase activity; GO:0004674 protein serine/threonine kinase activity; GO:0005515 protein binding; GO:0005524 ATP binding; GO:0016301 kinase activity; GO:0016740 transferase activity; GO:0017020 myosin phosphatase regulator activity; GO:0046872 metal ion binding	NA
69638	Enho	energy homeostasis associated	0.841028	1.09736	0.582801	0.776462	-1.3073	0.120158	0.308814	1.34575	0.0865271	0.24949	GO:0045747 positive regulation of Notch signaling pathway	GO:0005576 extracellular region; GO:0005886 plasma membrane	GO:0005179 hormone activity; GO:0005515 protein binding	NA
76491	Abhd14b	abhydrolase domain containing 14b	1.71363	1.02024	0.892815	0.95165	1.04783	0.753604	0.88065	1.34468	0.0542172	0.182965	GO:0045944 positive regulation of transcription by RNA polymerase II	GO:0005634 nucleus; GO:0005654 nucleoplasm; GO:0005730 nucleolus; GO:0005737 cytoplasm; GO:0005829 cytosol	GO:0016787 hydrolase activity	NA
433111	F630040K05Rik	RIKEN cDNA F630040K05 gene	-0.629509	-1.3311	0.330398	0.572026	-1.12604	0.68412	0.840807	1.34331	0.315451	0.556982	NA	NA	NA	NA
237759	Col23a1	collagen, type XXIII, alpha 1	1.5402	-1.03979	0.768066	0.888529	1.35732	0.0271291	0.113429	1.34126	0.0331387	0.130779	GO:0030198 extracellular matrix organization	GO:0005576 extracellular region; GO:0005581 collagen trimer; GO:0005615 extracellular space; GO:0005886 plasma membrane; GO:0016020 membrane; GO:0016021 integral component of membrane; GO:0031012 extracellular matrix; GO:0062023 collagen-containing extracellular matrix	GO:0005201 extracellular matrix structural constituent; GO:0030020 extracellular matrix structural constituent conferring tensile strength	04974 Protein digestion and absorption
66720	Klhl10	kelch-like 10, transcript variant X1	0.605425	1.25136	0.269157	0.507629	-1.01885	0.925878	0.967219	1.34101	0.151306	0.357896	GO:0000902 cell morphogenesis; GO:0007283 spermatogenesis; GO:0007286 spermatid development; GO:0008584 male gonad development; GO:0009566 fertilization; GO:0030154 cell differentiation; GO:0048808 male genitalia morphogenesis; GO:0048873 homeostasis of number of cells within a tissue	GO:0005737 cytoplasm	GO:0005515 protein binding	NA
108168420	Gm46659	predicted gene, 46659	-0.482861	1.06025	0.820545	0.91556	1.07481	0.779737	0.895073	1.34065	0.260939	0.498558	NA	NA	NA	NA
77630	Prdm8	PR domain containing 8	1.40656	-1.14715	0.403572	0.638369	1.02311	0.888755	0.949912	1.3381	0.0827433	0.242418	GO:0006355 regulation of DNA-templated transcription; GO:0007399 nervous system development; GO:0014003 oligodendrocyte development; GO:0016571 histone methylation; GO:0021540 corpus callosum morphogenesis; GO:0021952 central nervous system projection neuron axonogenesis; GO:0021957 corticospinal tract morphogenesis; GO:0022008 neurogenesis; GO:0032259 methylation; GO:0045892 negative regulation …	GO:0005634 nucleus; GO:0005654 nucleoplasm; GO:0016604 nuclear body; GO:0035097 histone methyltransferase complex	GO:0003677 DNA binding; GO:0003682 chromatin binding; GO:0003714 transcription corepressor activity; GO:0005515 protein binding; GO:0008168 methyltransferase activity; GO:0016740 transferase activity; GO:0042054 histone methyltransferase activity; GO:0046872 metal ion binding; GO:0046974 histone methyltransferase activity (H3-K9 specific)	NA
76615	Got1l1	glutamic-oxaloacetic transaminase 1-like 1, transcript variant X3	-0.400514	-1.16265	0.554974	0.75776	1.03509	0.892211	0.951398	1.33784	0.258243	0.495545	GO:0006520 cellular amino acid metabolic process; GO:0006532 aspartate biosynthetic process; GO:0009058 biosynthetic process	GO:0005737 cytoplasm; GO:0005829 cytosol	GO:0003824 catalytic activity; GO:0004069 L-aspartate:2-oxoglutarate aminotransferase activity; GO:0008483 transaminase activity; GO:0016740 transferase activity; GO:0030170 pyridoxal phosphate binding	00220 Arginine biosynthesis; 00250 Alanine, aspartate and glutamate metabolism; 00270 Cysteine and methionine metabolism; 00330 Arginine and proline metabolism; 00350 Tyrosine metabolism; 00360 Phenylalanine metabolism; 00400 Phenylalanine, tyrosine and tryptophan biosynthesis; 01100 Metabolic pathways; 01200 Carbon metabolism; 01210 2-Oxocarboxylic acid metabolism; 01230 Biosynthesis of amino ac…
102633622	Gm31406	predicted gene, 31406, transcript variant X5	0.0808785	1.35418	0.44653	0.67484	1.37067	0.428785	0.659835	1.33706	0.46564	0.690492	NA	NA	NA	NA
67122	Nrarp	Notch-regulated ankyrin repeat protein	-0.527745	1.19818	0.5291	0.738724	1.21936	0.490266	0.709617	1.3369	0.31485	0.556439	GO:0000122 negative regulation of transcription by RNA polymerase II; GO:0001569 branching involved in blood vessel morphogenesis; GO:0001935 endothelial cell proliferation; GO:0001938 positive regulation of endothelial cell proliferation; GO:0002040 sprouting angiogenesis; GO:0002043 blood vessel endothelial cell proliferation involved in sprouting angiogenesis; GO:0007219 Notch signaling pathwa…	GO:0005575 cellular_component	NA	NA
100043189	Gm4285	predicted gene 4285	0.138658	1.21724	0.435838	0.665643	1.06605	0.798887	0.904766	1.33646	0.253298	0.489869	GO:0008150 biological_process	GO:0005575 cellular_component	GO:0003674 molecular_function	NA
672553	Gm9567	predicted gene 9567, transcript variant X3	0.0102642	1.54598	0.212869	0.441522	-1.19996	0.597988	0.786981	1.33618	0.403629	0.638376	GO:0008150 biological_process	GO:0005575 cellular_component	GO:0003674 molecular_function	NA
328320	Gm807	predicted gene 807, transcript variant 2	0.979806	-1.10632	0.543853	0.749659	1.03739	0.824958	0.917948	1.33522	0.08963	0.255236	GO:0008150 biological_process	GO:0005575 cellular_component	GO:0003674 molecular_function	NA
56325	Abcb9	ATP-binding cassette, sub-family B (MDR/TAP), member 9	1.70393	1.41106	0.0123199	0.0645218	-1.08862	0.514835	0.728473	1.33521	0.0327664	0.129743	GO:0006518 peptide metabolic process; GO:0015031 protein transport; GO:0015833 peptide transport; GO:0019885 antigen processing and presentation of endogenous peptide antigen via MHC class I; GO:0055085 transmembrane transport	GO:0005764 lysosome; GO:0005765 lysosomal membrane; GO:0005789 endoplasmic reticulum membrane; GO:0016020 membrane; GO:0016021 integral component of membrane; GO:0030176 integral component of endoplasmic reticulum membrane; GO:0042824 MHC class I peptide loading complex; GO:0043231 intracellular membrane-bounded organelle	GO:0000166 nucleotide binding; GO:0005524 ATP binding; GO:0015421 ABC-type oligopeptide transporter activity; GO:0015433 ABC-type peptide antigen transporter activity; GO:0015440 ABC-type peptide transporter activity; GO:0016887 ATP hydrolysis activity; GO:0022857 transmembrane transporter activity; GO:0042288 MHC class I protein binding; GO:0042626 ATPase-coupled transmembrane transporter activi…	02010 ABC transporters; 04142 Lysosome
18574	Pde1b	phosphodiesterase 1B, Ca2+-calmodulin dependent, transcript variant 2	1.7351	1.00069	0.995777	0.998258	-1.215	0.143027	0.345104	1.33498	0.0335156	0.131771	GO:0001505 regulation of neurotransmitter levels; GO:0001975 response to amphetamine; GO:0007165 signal transduction; GO:0007626 locomotory behavior; GO:0008542 visual learning; GO:0036006 cellular response to macrophage colony-stimulating factor stimulus; GO:0042053 regulation of dopamine metabolic process; GO:0042428 serotonin metabolic process; GO:0097011 cellular response to granulocyte macro…	GO:0005737 cytoplasm; GO:0005829 cytosol; GO:0043025 neuronal cell body	GO:0004112 cyclic-nucleotide phosphodiesterase activity; GO:0004114 3',5'-cyclic-nucleotide phosphodiesterase activity; GO:0004115 3',5'-cyclic-AMP phosphodiesterase activity; GO:0004117 calmodulin-activated dual specificity 3',5'-cyclic-GMP, 3',5'-cyclic-AMP phosphodiesterase activity; GO:0005516 calmodulin binding; GO:0008081 phosphoric diester hydrolase activity; GO:0016787 hydrolase activity;…	00230 Purine metabolism; 01100 Metabolic pathways; 04020 Calcium signaling pathway; 04740 Olfactory transduction; 04742 Taste transduction; 04924 Renin secretion; 05032 Morphine addiction
319565	Syne2	spectrin repeat containing, nuclear envelope 2	6.2264	1.35916	6.28654e-05	0.0011294	1.34811	8.84606e-05	0.00148138	1.33418	0.00013645	0.00208185	GO:0007097 nuclear migration; GO:0021817 nucleokinesis involved in cell motility in cerebral cortex radial glia guided migration; GO:0030335 positive regulation of cell migration; GO:0031022 nuclear migration along microfilament; GO:0051642 centrosome localization; GO:1902017 regulation of cilium assembly	GO:0005634 nucleus; GO:0005635 nuclear envelope; GO:0005640 nuclear outer membrane; GO:0005737 cytoplasm; GO:0005739 mitochondrion; GO:0005856 cytoskeleton; GO:0005886 plasma membrane; GO:0005925 focal adhesion; GO:0016020 membrane; GO:0016021 integral component of membrane; GO:0016529 sarcoplasmic reticulum; GO:0030016 myofibril; GO:0030018 Z disc; GO:0031258 lamellipodium membrane; GO:0031527 f…	GO:0003779 actin binding; GO:0005515 protein binding; GO:0051015 actin filament binding; GO:0140444 cytoskeleton-nuclear membrane anchor activity	NA
52815	Ldhd	lactate dehydrogenase D, transcript variant X1	0.277528	1.26134	0.348894	0.589371	1.52499	0.0943396	0.263999	1.33299	0.248151	0.483972	GO:0006754 ATP biosynthetic process; GO:1903457 lactate catabolic process	GO:0005739 mitochondrion; GO:0005743 mitochondrial inner membrane	GO:0003824 catalytic activity; GO:0004458 D-lactate dehydrogenase (cytochrome) activity; GO:0005515 protein binding; GO:0008720 D-lactate dehydrogenase activity; GO:0016491 oxidoreductase activity; GO:0050660 flavin adenine dinucleotide binding; GO:0071949 FAD binding	00620 Pyruvate metabolism; 01100 Metabolic pathways
100039440	B230206L02Rik	RIKEN cDNA B230206L02 gene, transcript variant 3	1.08928	-1.13202	0.394954	0.630911	-1.28996	0.0869368	0.250185	1.33218	0.0554649	0.185749	GO:0008150 biological_process	GO:0005575 cellular_component	GO:0003674 molecular_function	NA
432516	Myo1a	myosin IA	0.0313239	1.38879	0.11108	0.293683	1.28676	0.216992	0.446662	1.33207	0.161961	0.372909	GO:0007015 actin filament organization; GO:0007605 sensory perception of sound; GO:0030030 cell projection organization; GO:0030033 microvillus assembly; GO:0030050 vesicle transport along actin filament; GO:0032880 regulation of protein localization; GO:0051648 vesicle localization	GO:0005737 cytoplasm; GO:0005886 plasma membrane; GO:0005902 microvillus; GO:0005903 brush border; GO:0009925 basal plasma membrane; GO:0015629 actin cytoskeleton; GO:0016323 basolateral plasma membrane; GO:0016324 apical plasma membrane; GO:0016328 lateral plasma membrane; GO:0016459 myosin complex; GO:0030426 growth cone; GO:0030864 cortical actin cytoskeleton; GO:0031252 cell leading edge; GO:…	GO:0000146 microfilament motor activity; GO:0000166 nucleotide binding; GO:0003774 cytoskeletal motor activity; GO:0003779 actin binding; GO:0005516 calmodulin binding; GO:0005524 ATP binding; GO:0051015 actin filament binding	NA
75538	Fam71e1	family with sequence similarity 71, member E1, transcript variant X3	1.12246	-1.33204	0.287059	0.52717	1.30729	0.319146	0.560592	1.33107	0.288261	0.528379	GO:0032481 positive regulation of type I interferon production; GO:0045087 innate immune response; GO:0051607 defense response to virus	GO:0005794 Golgi apparatus	GO:0003674 molecular_function	NA
101320	Dyrk4	dual-specificity tyrosine-(Y)-phosphorylation regulated kinase 4, transcript variant X5	2.24826	-1.11517	0.419748	0.652363	1.04166	0.761395	0.885122	1.33029	0.0408442	0.151104	GO:0006468 protein phosphorylation; GO:0016310 phosphorylation; GO:0018105 peptidyl-serine phosphorylation; GO:0018107 peptidyl-threonine phosphorylation	GO:0005634 nucleus; GO:0005737 cytoplasm; GO:0005856 cytoskeleton; GO:0043231 intracellular membrane-bounded organelle	GO:0000166 nucleotide binding; GO:0004672 protein kinase activity; GO:0004674 protein serine/threonine kinase activity; GO:0004712 protein serine/threonine/tyrosine kinase activity; GO:0005524 ATP binding; GO:0016301 kinase activity; GO:0016740 transferase activity; GO:0046872 metal ion binding	NA
85030	Tnfrsf25	tumor necrosis factor receptor superfamily, member 25, transcript variant X4	0.153708	1.47248	0.0895	0.254956	1.08801	0.704296	0.852492	1.32993	0.205521	0.432106	NA	GO:0005886 plasma membrane	NA	04060 Cytokine-cytokine receptor interaction
71448	Tmem80	transmembrane protein 80, transcript variant 3	1.6596	1.29613	0.121754	0.311356	-1.43594	0.0342268	0.133684	1.32988	0.0903756	0.25659	GO:1905515 non-motile cilium assembly	GO:0016020 membrane; GO:0016021 integral component of membrane; GO:0035869 ciliary transition zone; GO:0042995 cell projection	GO:0003674 molecular_function	NA
12659	Ovgp1	oviductal glycoprotein 1	1.58538	1.25055	0.08897	0.254031	1.42559	0.00926996	0.0524762	1.32982	0.0327392	0.129672	GO:0005975 carbohydrate metabolic process; GO:0006032 chitin catabolic process; GO:0007338 single fertilization; GO:2000360 negative regulation of binding of sperm to zona pellucida	GO:0005576 extracellular region; GO:0015630 microtubule cytoskeleton; GO:0031410 cytoplasmic vesicle; GO:0035805 egg coat; GO:0043231 intracellular membrane-bounded organelle; GO:0098595 perivitelline space	GO:0004568 chitinase activity; GO:0008061 chitin binding	NA
72667	Zfp444	zinc finger protein 444, transcript variant X2	3.8911	1.14327	0.0642568	0.205119	-1.02855	0.688589	0.843379	1.32947	0.000322571	0.00408256	GO:0006357 regulation of transcription by RNA polymerase II	NA	GO:0000978 RNA polymerase II cis-regulatory region sequence-specific DNA binding; GO:0000981 DNA-binding transcription factor activity, RNA polymerase II-specific; GO:1990837 sequence-specific double-stranded DNA binding	NA
381022	Kmt2d	lysine (K)-specific methyltransferase 2D, transcript variant X14	7.13254	1.27422	0.000117807	0.00185659	1.34721	7.10991e-06	0.000196338	1.3289	1.41579e-05	0.000343385	GO:0001555 oocyte growth; GO:0001701 in utero embryonic development; GO:0006325 chromatin organization; GO:0008284 positive regulation of cell population proliferation; GO:0010468 regulation of gene expression; GO:0031507 heterochromatin formation; GO:0032259 methylation; GO:0033148 positive regulation of intracellular estrogen receptor signaling pathway; GO:0043627 response to estrogen; GO:00446…	GO:0005634 nucleus; GO:0005654 nucleoplasm; GO:0035097 histone methyltransferase complex; GO:0044666 MLL3/4 complex	GO:0000976 transcription cis-regulatory region binding; GO:0001228 DNA-binding transcription activator activity, RNA polymerase II-specific; GO:0003713 transcription coactivator activity; GO:0005515 protein binding; GO:0008168 methyltransferase activity; GO:0016740 transferase activity; GO:0042393 histone binding; GO:0042800 histone methyltransferase activity (H3-K4 specific); GO:0046872 metal io…	00310 Lysine degradation; 01100 Metabolic pathways; 04934 Cushing syndrome
102632132	Gm30286	predicted gene, 30286	-0.67573	1.35924	0.346171	0.586967	1.43164	0.272153	0.510951	1.32854	0.382715	0.620269	NA	NA	NA	NA
108168207	Gm46491	predicted gene, 46491, transcript variant X1	-1.5597	-2.15256	0.0430963	0.156676	1.5974	0.206081	0.432769	1.32852	0.439013	0.668376	NA	NA	NA	NA
544717	1190007I07Rik	RIKEN cDNA 1190007I07 gene, transcript variant 2	2.48379	1.01065	0.914011	0.961645	1.03212	0.747473	0.877272	1.32739	0.00695265	0.042407	GO:0034551 mitochondrial respiratory chain complex III assembly	GO:0005739 mitochondrion; GO:0005743 mitochondrial inner membrane; GO:0016020 membrane; GO:0016021 integral component of membrane	GO:0005515 protein binding	NA
270120	Fat3	FAT atypical cadherin 3, transcript variant X6	-0.371607	-1.2335	0.429563	0.660415	-1.00451	0.986422	0.994443	1.32709	0.28897	0.529167	GO:0000904 cell morphogenesis involved in differentiation; GO:0007155 cell adhesion; GO:0007156 homophilic cell adhesion via plasma membrane adhesion molecules; GO:0007275 multicellular organism development; GO:0010842 retina layer formation; GO:0016358 dendrite development; GO:0098609 cell-cell adhesion; GO:1904936 interneuron migration; GO:2000171 negative regulation of dendrite development	GO:0005886 plasma membrane; GO:0016020 membrane; GO:0016021 integral component of membrane; GO:0030425 dendrite	GO:0005509 calcium ion binding	NA
71586	Ifih1	interferon induced with helicase C domain 1, transcript variant 1	-0.953105	-1.15173	0.623802	0.803649	-1.23994	0.456541	0.682979	1.32694	0.329165	0.570661	GO:0002376 immune system process; GO:0009615 response to virus; GO:0016925 protein sumoylation; GO:0032727 positive regulation of interferon-alpha production; GO:0032728 positive regulation of interferon-beta production; GO:0032755 positive regulation of interleukin-6 production; GO:0032760 positive regulation of tumor necrosis factor production; GO:0039530 MDA-5 signaling pathway; GO:0045071 neg…	GO:0005634 nucleus; GO:0005737 cytoplasm; GO:0005739 mitochondrion	GO:0000166 nucleotide binding; GO:0003677 DNA binding; GO:0003723 RNA binding; GO:0003724 RNA helicase activity; GO:0003725 double-stranded RNA binding; GO:0003727 single-stranded RNA binding; GO:0004386 helicase activity; GO:0005515 protein binding; GO:0005524 ATP binding; GO:0008270 zinc ion binding; GO:0016787 hydrolase activity; GO:0016887 ATP hydrolysis activity; GO:0042802 identical protein…	04622 RIG-I-like receptor signaling pathway; 05161 Hepatitis B; 05162 Measles; 05164 Influenza A; 05168 Herpes simplex virus 1 infection; 05171 Coronavirus disease - COVID-19
68126	Fahd2a	fumarylacetoacetate hydrolase domain containing 2A	0.593108	-1.2234	0.343682	0.584464	-1.00337	0.987284	0.994686	1.3262	0.188246	0.409544	NA	GO:0005739 mitochondrion	GO:0003824 catalytic activity; GO:0016787 hydrolase activity; GO:0016836 hydro-lyase activity; GO:0046872 metal ion binding	NA
56734	Tulp2	tubby-like protein 2, transcript variant 4	0.834527	-1.07824	0.669095	0.832039	-1.09459	0.608379	0.79372	1.32597	0.116917	0.303437	GO:0061512 protein localization to cilium	GO:0005576 extracellular region; GO:0005737 cytoplasm; GO:0005929 cilium	GO:0008081 phosphoric diester hydrolase activity; GO:0044877 protein-containing complex binding	NA
118567379	LOC118567379	uncharacterized LOC118567379	1.31869	1.29793	0.164761	0.376775	-1.22583	0.274795	0.513823	1.32588	0.134023	0.331344	NA	NA	NA	NA
118567594	LOC118567594	uncharacterized LOC118567594	-0.512924	1.32354	0.325758	0.56732	1.29412	0.365416	0.604706	1.32569	0.32302	0.564543	NA	NA	NA	NA
18193	Nsd1	nuclear receptor-binding SET-domain protein 1, transcript variant X16	1.25851	-1.03196	0.806135	0.908388	-1.02248	0.86227	0.936842	1.32528	0.0348444	0.135354	GO:0000122 negative regulation of transcription by RNA polymerase II; GO:0000414 regulation of histone H3-K36 methylation; GO:0001702 gastrulation with mouth forming second; GO:0006325 chromatin organization; GO:0006355 regulation of DNA-templated transcription; GO:0007275 multicellular organism development; GO:0016571 histone methylation; GO:0032259 methylation; GO:0033135 regulation of peptidyl…	GO:0000785 chromatin; GO:0005634 nucleus; GO:0005694 chromosome; GO:0035097 histone methyltransferase complex	GO:0000978 RNA polymerase II cis-regulatory region sequence-specific DNA binding; GO:0003682 chromatin binding; GO:0003712 transcription coregulator activity; GO:0003714 transcription corepressor activity; GO:0005515 protein binding; GO:0008168 methyltransferase activity; GO:0008270 zinc ion binding; GO:0016740 transferase activity; GO:0018024 histone-lysine N-methyltransferase activity; GO:00303…	00310 Lysine degradation; 01100 Metabolic pathways
102436	Lars2	leucyl-tRNA synthetase, mitochondrial, transcript variant 1	9.25319	1.22097	0.0186849	0.0871144	1.34403	0.00093778	0.00938947	1.32484	0.00150299	0.0134799	GO:0006412 translation; GO:0006418 tRNA aminoacylation for protein translation; GO:0006429 leucyl-tRNA aminoacylation; GO:0032543 mitochondrial translation	GO:0005739 mitochondrion	GO:0000166 nucleotide binding; GO:0002161 aminoacyl-tRNA editing activity; GO:0004812 aminoacyl-tRNA ligase activity; GO:0004823 leucine-tRNA ligase activity; GO:0005524 ATP binding; GO:0016874 ligase activity	00970 Aminoacyl-tRNA biosynthesis
108168072	Gm46406	predicted gene, 46406	1.24034	1.27074	0.260663	0.498204	1.02396	0.910487	0.960087	1.3242	0.189247	0.410819	NA	NA	NA	NA
102640201	Gm36325	predicted gene, 36325, transcript variant X2	0.00649739	1.085	0.745104	0.875919	1.11746	0.658346	0.825585	1.32377	0.268554	0.507086	NA	NA	NA	NA
108168747	Gm46735	predicted gene, 46735	-0.332216	-1.2357	0.345751	0.586564	-1.43463	0.11313	0.297221	1.32312	0.214949	0.44414	NA	NA	NA	NA
68846	Rnf208	ring finger protein 208	-0.184367	-1.06398	0.778059	0.894064	-1.03707	0.868542	0.939813	1.32286	0.209645	0.437406	GO:0016567 protein ubiquitination; GO:0051865 protein autoubiquitination	GO:0005654 nucleoplasm; GO:0005829 cytosol	GO:0004842 ubiquitin-protein transferase activity; GO:0046872 metal ion binding; GO:0061630 ubiquitin protein ligase activity	NA
208595	Mterf1b	mitochondrial transcription termination factor 1b, transcript variant X1	0.636577	-1.00471	0.988258	0.995114	1.56986	0.164853	0.376893	1.32246	0.384292	0.621725	GO:0006353 DNA-templated transcription termination; GO:0006355 regulation of DNA-templated transcription; GO:0006391 transcription initiation at mitochondrial promoter; GO:0006393 termination of mitochondrial transcription; GO:0032392 DNA geometric change	GO:0005739 mitochondrion; GO:0005759 mitochondrial matrix; GO:0042645 mitochondrial nucleoid	GO:0003676 nucleic acid binding; GO:0003677 DNA binding; GO:0003690 double-stranded DNA binding; GO:0043565 sequence-specific DNA binding	NA
115486979	Gm51604	predicted gene, 51604	3.51594	1.32846	0.0273434	0.114073	-1.18737	0.170202	0.384855	1.32231	0.029746	0.121171	NA	NA	NA	NA
329790	A630034I12Rik	RIKEN cDNA A630034I12 gene, transcript variant X5	1.93704	1.29534	0.13603	0.334445	1.15835	0.390681	0.627222	1.32099	0.109866	0.291751	GO:0008150 biological_process	GO:0005575 cellular_component	GO:0003674 molecular_function	NA
50931	Il27ra	interleukin 27 receptor, alpha	2.13933	1.04852	0.648863	0.81969	1.13647	0.22424	0.455428	1.31919	0.0118613	0.0628381	GO:0002692 negative regulation of cellular extravasation; GO:0002827 positive regulation of T-helper 1 type immune response; GO:0002829 negative regulation of type 2 immune response; GO:0019221 cytokine-mediated signaling pathway; GO:0032700 negative regulation of interleukin-17 production; GO:0032715 negative regulation of interleukin-6 production; GO:0032720 negative regulation of tumor necrosi…	GO:0005576 extracellular region; GO:0005737 cytoplasm; GO:0005886 plasma membrane; GO:0009897 external side of plasma membrane; GO:0016020 membrane; GO:0016021 integral component of membrane; GO:0042022 interleukin-12 receptor complex; GO:0043235 receptor complex; GO:0072536 interleukin-23 receptor complex	GO:0004896 cytokine receptor activity; GO:0005143 interleukin-12 receptor binding; GO:0005515 protein binding; GO:0019955 cytokine binding; GO:0042019 interleukin-23 binding; GO:0045509 interleukin-27 receptor activity	04060 Cytokine-cytokine receptor interaction; 04630 JAK-STAT signaling pathway; 04659 Th17 cell differentiation
72058	Igsf5	immunoglobulin superfamily, member 5, transcript variant 3	-0.889262	1.16528	0.694135	0.846481	-1.58554	0.241225	0.47582	1.31799	0.479189	0.701063	GO:0098609 cell-cell adhesion	GO:0005886 plasma membrane; GO:0005923 bicellular tight junction; GO:0009986 cell surface; GO:0016020 membrane; GO:0016021 integral component of membrane; GO:0030054 cell junction	GO:0005515 protein binding; GO:0030165 PDZ domain binding	04530 Tight junction
100038713	Gm10432	predicted gene 10432	-0.436029	1.15031	0.561825	0.76246	1.18208	0.488871	0.708501	1.31795	0.256821	0.493908	GO:0008150 biological_process	GO:0005575 cellular_component	GO:0003674 molecular_function	NA
17444	Grap2	GRB2-related adaptor protein 2, transcript variant 1	1.66397	-1.04434	0.770891	0.889935	-1.17761	0.277266	0.516368	1.31676	0.0726753	0.222688	GO:0007165 signal transduction; GO:0043408 regulation of MAPK cascade	GO:0005634 nucleus; GO:0005654 nucleoplasm; GO:0005737 cytoplasm; GO:0005768 endosome; GO:0005829 cytosol; GO:0005886 plasma membrane	GO:0001784 phosphotyrosine residue binding; GO:0005515 protein binding	04660 T cell receptor signaling pathway
93723	Pcdhga11	protocadherin gamma subfamily A, 11	-0.394471	-2.59974	0.0210969	0.0949833	1.43609	0.362567	0.602158	1.31624	0.488028	0.707885	GO:0007155 cell adhesion	GO:0005887 integral component of plasma membrane; GO:0016020 membrane	GO:0003674 molecular_function	NA
381845	Rnf225	ring finger protein 225	1.66749	1.0896	0.500134	0.717447	1.02587	0.840326	0.925763	1.31487	0.0378766	0.143634	GO:0016567 protein ubiquitination	GO:0005575 cellular_component; GO:0016020 membrane; GO:0016021 integral component of membrane	GO:0046872 metal ion binding; GO:0061630 ubiquitin protein ligase activity	NA
11852	Rhob	ras homolog family member B	3.56108	-1.05726	0.421248	0.653534	1.14429	0.0580737	0.191477	1.3144	0.000410225	0.00493067	GO:0000281 mitotic cytokinesis; GO:0001525 angiogenesis; GO:0006886 intracellular protein transport; GO:0006915 apoptotic process; GO:0007015 actin filament organization; GO:0007155 cell adhesion; GO:0007163 establishment or maintenance of cell polarity; GO:0007264 small GTPase mediated signal transduction; GO:0007275 multicellular organism development; GO:0008333 endosome to lysosome transport; …	GO:0005634 nucleus; GO:0005768 endosome; GO:0005769 early endosome; GO:0005770 late endosome; GO:0005829 cytosol; GO:0005856 cytoskeleton; GO:0005886 plasma membrane; GO:0005938 cell cortex; GO:0010008 endosome membrane; GO:0016020 membrane; GO:0031410 cytoplasmic vesicle; GO:0032154 cleavage furrow; GO:0042995 cell projection	GO:0000166 nucleotide binding; GO:0003924 GTPase activity; GO:0005515 protein binding; GO:0005525 GTP binding; GO:0019003 GDP binding; GO:0019901 protein kinase binding	05132 Salmonella infection
108816	4933409K07Rik	RIKEN cDNA 4933409K07 gene	1.882	1.10717	0.513098	0.727001	-1.30276	0.0962532	0.267546	1.31436	0.0861254	0.248773	GO:0008150 biological_process	GO:0005575 cellular_component	GO:0003674 molecular_function	NA
21752	Tert	telomerase reverse transcriptase, transcript variant 1	3.28204	1.07233	0.426266	0.657767	1.12497	0.18424	0.404285	1.3125	0.00391647	0.027618	GO:0001172 RNA-templated transcription; GO:0006278 RNA-templated DNA biosynthetic process; GO:0007004 telomere maintenance via telomerase; GO:0007005 mitochondrion organization; GO:0010629 negative regulation of gene expression; GO:0022616 DNA strand elongation; GO:0030177 positive regulation of Wnt signaling pathway; GO:0030422 siRNA processing; GO:0031647 regulation of protein stability; GO:003…	GO:0000333 telomerase catalytic core complex; GO:0000781 chromosome, telomeric region; GO:0005634 nucleus; GO:0005654 nucleoplasm; GO:0005694 chromosome; GO:0005697 telomerase holoenzyme complex; GO:0005730 nucleolus; GO:0005737 cytoplasm; GO:0005739 mitochondrion; GO:0005829 cytosol; GO:0005886 plasma membrane; GO:0016605 PML body; GO:0016607 nuclear speck; GO:0031379 RNA-directed RNA polymerase…	GO:0000049 tRNA binding; GO:0001223 transcription coactivator binding; GO:0003677 DNA binding; GO:0003720 telomerase activity; GO:0003721 telomerase RNA reverse transcriptase activity; GO:0003723 RNA binding; GO:0003964 RNA-directed DNA polymerase activity; GO:0003968 RNA-directed 5'-3' RNA polymerase activity; GO:0005515 protein binding; GO:0008022 protein C-terminus binding; GO:0016740 transfer…	05165 Human papillomavirus infection; 05166 Human T-cell leukemia virus 1 infection; 05200 Pathways in cancer; 05225 Hepatocellular carcinoma; 05226 Gastric cancer
101835	AW146154	expressed sequence AW146154	0.216703	-1.43749	0.104669	0.282695	-1.01669	0.939586	0.973759	1.31151	0.22052	0.45099	GO:0006357 regulation of transcription by RNA polymerase II	GO:0005634 nucleus	GO:0000978 RNA polymerase II cis-regulatory region sequence-specific DNA binding; GO:0001228 DNA-binding transcription activator activity, RNA polymerase II-specific	05168 Herpes simplex virus 1 infection
74471	4933440N22Rik	RIKEN cDNA 4933440N22 gene	-0.538005	1.61401	0.090562	0.256946	1.17536	0.558871	0.760383	1.31116	0.329719	0.57129	GO:0008150 biological_process	GO:0005575 cellular_component	GO:0003674 molecular_function	NA
102632377	Gm30466	predicted gene, 30466	0.263977	1.26837	0.187456	0.408509	-1.16976	0.380438	0.618225	1.31025	0.135804	0.334124	NA	NA	NA	NA
100683	Trrap	transformation/transcription domain-associated protein	7.57874	1.3014	1.26078e-06	4.7794e-05	1.32223	4.7027e-07	2.14087e-05	1.30918	8.69562e-07	3.55389e-05	GO:0006281 DNA repair; GO:0006282 regulation of DNA repair; GO:0006325 chromatin organization; GO:0006355 regulation of DNA-templated transcription; GO:0006357 regulation of transcription by RNA polymerase II; GO:0007093 mitotic cell cycle checkpoint signaling; GO:0016573 histone acetylation; GO:0016578 histone deubiquitination; GO:0035521 monoubiquitinated histone deubiquitination; GO:0035522 mo…	GO:0000123 histone acetyltransferase complex; GO:0000124 SAGA complex; GO:0000786 nucleosome; GO:0000812 Swr1 complex; GO:0005634 nucleus; GO:0005654 nucleoplasm; GO:0005667 transcription regulator complex; GO:0005794 Golgi apparatus; GO:0033276 transcription factor TFTC complex; GO:0035267 NuA4 histone acetyltransferase complex	GO:0003712 transcription coregulator activity; GO:0003713 transcription coactivator activity; GO:0005515 protein binding	05166 Human T-cell leukemia virus 1 infection
595139	E030024N20Rik	RIKEN cDNA E030024N20 gene	3.46788	1.29567	0.113844	0.298409	-1.07802	0.639618	0.8138	1.30831	0.101486	0.277224	NA	NA	NA	NA
115488282	Gm3512	predicted gene 3512, transcript variant X10	2.09225	1.07159	0.641823	0.815148	1.01776	0.905549	0.957719	1.30763	0.0787877	0.234876	GO:0008150 biological_process	GO:0005575 cellular_component	GO:0003674 molecular_function	NA
115487458	Gm51806	predicted gene, 51806	0.689089	1.26955	0.167886	0.38154	-1.06752	0.701251	0.850847	1.30681	0.123661	0.314603	NA	NA	NA	NA
239659	C1ql4	complement component 1, q subcomponent-like 4, transcript variant X1	-1.17048	-1.18596	0.70619	0.853603	1.13045	0.786238	0.898126	1.30651	0.555289	0.757841	GO:0045599 negative regulation of fat cell differentiation; GO:0048144 fibroblast proliferation; GO:0048147 negative regulation of fibroblast proliferation; GO:0070371 ERK1 and ERK2 cascade; GO:0070373 negative regulation of ERK1 and ERK2 cascade	GO:0005576 extracellular region; GO:0005581 collagen trimer; GO:0005615 extracellular space	GO:0005515 protein binding; GO:0042802 identical protein binding	NA
97775	D930048N14Rik	RIKEN cDNA D930048N14 gene	-0.526817	1.69069	0.0830757	0.243012	1.05473	0.856621	0.934063	1.30597	0.36872	0.607961	GO:0008150 biological_process	GO:0005575 cellular_component	GO:0003674 molecular_function	NA
69116	Ubr4	ubiquitin protein ligase E3 component n-recognin 4	8.10488	1.50432	4.58397e-09	4.66145e-07	1.41266	1.1489e-07	6.74766e-06	1.30529	8.4823e-06	0.000226927	GO:0006511 ubiquitin-dependent protein catabolic process	GO:0005634 nucleus; GO:0005654 nucleoplasm; GO:0005737 cytoplasm; GO:0005813 centrosome; GO:0005829 cytosol; GO:0005856 cytoskeleton; GO:0016020 membrane; GO:0016021 integral component of membrane	GO:0004842 ubiquitin-protein transferase activity; GO:0005515 protein binding; GO:0005516 calmodulin binding; GO:0008270 zinc ion binding; GO:0016740 transferase activity; GO:0046872 metal ion binding; GO:0061630 ubiquitin protein ligase activity	05165 Human papillomavirus infection; 05203 Viral carcinogenesis
328451	Gm5088	predicted gene 5088	2.36253	-1.00264	0.98691	0.994584	-1.35081	0.0689765	0.214976	1.30508	0.105143	0.283496	NA	NA	NA	NA
115489008	Gm50270	predicted gene, 50270	-0.438281	1.23489	0.359133	0.598962	-1.50683	0.0807382	0.238608	1.30441	0.250139	0.48636	NA	NA	NA	NA
19817	Rn7sk	RNA, 7SK, nuclear	4.44731	1.03958	0.636427	0.811674	1.36098	0.000725439	0.00770606	1.30405	0.00285841	0.0218147	GO:0008150 biological_process	GO:0005575 cellular_component	GO:0005515 protein binding	NA
319475	Zfp672	zinc finger protein 672, transcript variant X8	5.04443	1.16354	0.0220909	0.0981494	1.00145	0.981693	0.992526	1.30345	0.000219515	0.00303809	GO:0006357 regulation of transcription by RNA polymerase II	GO:0005634 nucleus; GO:0005654 nucleoplasm	GO:0000977 RNA polymerase II transcription regulatory region sequence-specific DNA binding; GO:0000981 DNA-binding transcription factor activity, RNA polymerase II-specific	NA
67389	C1qtnf12	C1q and tumor necrosis factor related 12	0.0260793	1.11137	0.677648	0.836999	1.22987	0.417401	0.650408	1.30291	0.301519	0.542462	GO:0006094 gluconeogenesis; GO:0010906 regulation of glucose metabolic process; GO:0035774 positive regulation of insulin secretion involved in cellular response to glucose stimulus; GO:0043491 protein kinase B signaling; GO:0045721 negative regulation of gluconeogenesis; GO:0046323 glucose import; GO:0046324 regulation of glucose import; GO:0046326 positive regulation of glucose import; GO:00466…	GO:0005576 extracellular region; GO:0005615 extracellular space	GO:0005179 hormone activity	NA
330890	Piwil4	piwi-like RNA-mediated gene silencing 4, transcript variant 1	1.2615	1.21631	0.269122	0.5076	-1.14298	0.448081	0.676113	1.30253	0.139275	0.339414	GO:0006417 regulation of translation; GO:0007275 multicellular organism development; GO:0007283 spermatogenesis; GO:0010529 negative regulation of transposition; GO:0010669 epithelial structure maintenance; GO:0030154 cell differentiation; GO:0031047 gene silencing by RNA; GO:0034587 piRNA metabolic process; GO:0043046 DNA methylation involved in gamete generation; GO:0051321 meiotic cell cycle; …	GO:0005634 nucleus; GO:0005654 nucleoplasm; GO:0005737 cytoplasm; GO:0005739 mitochondrion; GO:0005829 cytosol; GO:0043186 P granule; GO:0071547 piP-body	GO:0003676 nucleic acid binding; GO:0003723 RNA binding; GO:0005515 protein binding; GO:0034584 piRNA binding	NA
73293	Ccdc103	coiled-coil domain containing 103, transcript variant 1	-0.0679833	-1.14193	0.592744	0.783324	1.42927	0.156473	0.365293	1.30098	0.292562	0.532893	GO:0001947 heart looping; GO:0003341 cilium movement; GO:0003351 epithelial cilium movement involved in extracellular fluid movement; GO:0007368 determination of left/right symmetry; GO:0030030 cell projection organization; GO:0036158 outer dynein arm assembly; GO:0036159 inner dynein arm assembly; GO:0070286 axonemal dynein complex assembly; GO:0071907 determination of digestive tract left/right…	GO:0005737 cytoplasm; GO:0005929 cilium; GO:0031514 motile cilium; GO:0036157 outer dynein arm; GO:0042995 cell projection	GO:0042803 protein homodimerization activity	NA
54123	Irf7	interferon regulatory factor 7, transcript variant 1	0.576416	-1.11931	0.599514	0.787901	-1.25168	0.299166	0.53992	1.30081	0.225534	0.456968	GO:0002376 immune system process; GO:0002819 regulation of adaptive immune response; GO:0006355 regulation of DNA-templated transcription; GO:0006357 regulation of transcription by RNA polymerase II; GO:0010468 regulation of gene expression; GO:0016064 immunoglobulin mediated immune response; GO:0032481 positive regulation of type I interferon production; GO:0032606 type I interferon production; …	GO:0005634 nucleus; GO:0005654 nucleoplasm; GO:0005737 cytoplasm; GO:0005829 cytosol	GO:0000976 transcription cis-regulatory region binding; GO:0000978 RNA polymerase II cis-regulatory region sequence-specific DNA binding; GO:0000981 DNA-binding transcription factor activity, RNA polymerase II-specific; GO:0000987 cis-regulatory region sequence-specific DNA binding; GO:0003677 DNA binding; GO:0003700 DNA-binding transcription factor activity; GO:0005515 protein binding; GO:199083…	04620 Toll-like receptor signaling pathway; 04621 NOD-like receptor signaling pathway; 04622 RIG-I-like receptor signaling pathway; 04623 Cytosolic DNA-sensing pathway; 05160 Hepatitis C; 05161 Hepatitis B; 05162 Measles; 05164 Influenza A; 05167 Kaposi sarcoma-associated herpesvirus infection; 05168 Herpes simplex virus 1 infection; 05169 Epstein-Barr virus infection; 05203 Viral carcinogenesis;…
102238433	Gm28042	predicted gene, 28042	1.87022	-1.17665	0.753536	0.880649	-1.03264	0.950529	0.978967	1.30047	0.612584	0.796341	GO:0046475 glycerophospholipid catabolic process	GO:0005829 cytosol	GO:0004623 phospholipase A2 activity; GO:0005509 calcium ion binding; GO:0005544 calcium-dependent phospholipid binding; GO:0047498 calcium-dependent phospholipase A2 activity	NA
115489475	Gm52526	predicted gene, 52526	-0.28125	-1.18529	0.48286	0.703971	1.04218	0.864029	0.937553	1.30015	0.281507	0.521109	NA	NA	NA	NA
230676	Szt2	SZT2 subunit of KICSTOR complex	4.09955	1.16583	0.0181484	0.085327	1.19	0.00820682	0.0479573	1.30006	0.000190728	0.00271709	GO:0007417 central nervous system development; GO:0009791 post-embryonic development; GO:0021540 corpus callosum morphogenesis; GO:0031667 response to nutrient levels; GO:0034198 cellular response to amino acid starvation; GO:0042149 cellular response to glucose starvation; GO:0043473 pigmentation; GO:0061462 protein localization to lysosome; GO:1901668 regulation of superoxide dismutase activity…	GO:0005764 lysosome; GO:0005765 lysosomal membrane; GO:0005777 peroxisome; GO:0016020 membrane; GO:0061700 GATOR2 complex; GO:0140007 KICSTOR complex; GO:1990130 GATOR1 complex	NA	NA
56013	Srcin1	SRC kinase signaling inhibitor 1, transcript variant X24	1.71503	-1.0727	0.59859	0.787413	-1.15808	0.274906	0.513932	1.29983	0.0564397	0.187894	GO:0006887 exocytosis; GO:0007162 negative regulation of cell adhesion; GO:0030334 regulation of cell migration; GO:0034446 substrate adhesion-dependent cell spreading; GO:0050709 negative regulation of protein secretion; GO:0061001 regulation of dendritic spine morphogenesis; GO:0061098 positive regulation of protein tyrosine kinase activity; GO:0061099 negative regulation of protein tyrosine ki…	GO:0005737 cytoplasm; GO:0005856 cytoskeleton; GO:0014069 postsynaptic density; GO:0015629 actin cytoskeleton; GO:0030027 lamellipodium; GO:0030054 cell junction; GO:0030175 filopodium; GO:0030424 axon; GO:0030425 dendrite; GO:0042995 cell projection; GO:0043005 neuron projection; GO:0043025 neuronal cell body; GO:0045202 synapse	GO:0005515 protein binding; GO:0019901 protein kinase binding; GO:0019904 protein domain specific binding	NA
115489953	Gm21411	predicted gene, 21411	0.799368	1.24943	0.24997	0.486154	-1.02317	0.904677	0.957341	1.29971	0.177605	0.395161	NA	NA	NA	NA
12145	Cxcr5	chemokine (C-X-C motif) receptor 5	-0.242316	-1.41075	0.126796	0.319845	-1.1817	0.451588	0.678835	1.29798	0.243012	0.477822	GO:0006935 chemotaxis; GO:0006955 immune response; GO:0007165 signal transduction; GO:0007186 G protein-coupled receptor signaling pathway; GO:0007204 positive regulation of cytosolic calcium ion concentration; GO:0019722 calcium-mediated signaling; GO:0030595 leukocyte chemotaxis; GO:0032467 positive regulation of cytokinesis; GO:0042113 B cell activation; GO:0048535 lymph node development; GO:0…	GO:0005886 plasma membrane; GO:0009897 external side of plasma membrane; GO:0016020 membrane; GO:0016021 integral component of membrane	GO:0004930 G protein-coupled receptor activity; GO:0016493 C-C chemokine receptor activity; GO:0016494 C-X-C chemokine receptor activity; GO:0019957 C-C chemokine binding	04060 Cytokine-cytokine receptor interaction; 04061 Viral protein interaction with cytokine and cytokine receptor; 04062 Chemokine signaling pathway
100169889	Peg3os	Peg3 opposite strand	0.481438	1.45116	0.121533	0.311031	-1.06599	0.786085	0.898072	1.29786	0.273076	0.511953	NA	NA	NA	NA
216974	Proca1	protein interacting with cyclin A1, transcript variant X1	-0.313935	1.37397	0.197745	0.422065	1.613	0.0569632	0.189058	1.29748	0.288732	0.528964	GO:0006644 phospholipid metabolic process; GO:0008150 biological_process; GO:0050482 arachidonic acid secretion	GO:0005575 cellular_component	GO:0003674 molecular_function; GO:0004623 phospholipase A2 activity; GO:0030332 cyclin binding	NA
13654	Egr2	early growth response 2, transcript variant X1	1.72226	1.75401	0.0013158	0.0121851	-1.18716	0.285198	0.525083	1.29719	0.109603	0.291264	GO:0006355 regulation of DNA-templated transcription; GO:0006357 regulation of transcription by RNA polymerase II; GO:0006611 protein export from nucleus; GO:0007622 rhythmic behavior; GO:0008045 motor neuron axon guidance; GO:0010467 gene expression; GO:0014037 Schwann cell differentiation; GO:0014040 positive regulation of Schwann cell differentiation; GO:0016925 protein sumoylation; GO:0021569…	GO:0005634 nucleus; GO:0005654 nucleoplasm; GO:0005737 cytoplasm; GO:0043231 intracellular membrane-bounded organelle	GO:0000976 transcription cis-regulatory region binding; GO:0000978 RNA polymerase II cis-regulatory region sequence-specific DNA binding; GO:0000981 DNA-binding transcription factor activity, RNA polymerase II-specific; GO:0001228 DNA-binding transcription activator activity, RNA polymerase II-specific; GO:0003677 DNA binding; GO:0003682 chromatin binding; GO:0003700 DNA-binding transcription fac…	04625 C-type lectin receptor signaling pathway; 05161 Hepatitis B; 05166 Human T-cell leukemia virus 1 infection; 05203 Viral carcinogenesis
108168148	Gm5798	predicted gene 5798	-0.73251	-1.09303	0.79101	0.900291	2.12367	0.0314089	0.125917	1.29659	0.441224	0.670286	NA	NA	NA	NA
100126034	Gm10644	predicted gene 10644	-0.136056	1.24939	0.262415	0.500087	-1.20067	0.35555	0.595536	1.29498	0.194946	0.418518	GO:0008150 biological_process	GO:0005575 cellular_component	GO:0003674 molecular_function	NA
73314	Lrrc69	leucine rich repeat containing 69, transcript variant X1	0.86858	1.38826	0.0697438	0.216613	-1.18422	0.339431	0.580512	1.29475	0.148758	0.354027	GO:0007165 signal transduction	GO:0005575 cellular_component	GO:0003674 molecular_function	NA
319184	H2bc12	H2B clustered histone 12	1.18487	1.2394	0.177768	0.395401	1.05924	0.713692	0.858299	1.29372	0.10833	0.28905	GO:0006334 nucleosome assembly	GO:0000786 nucleosome; GO:0005634 nucleus; GO:0005654 nucleoplasm; GO:0005694 chromosome; GO:0005829 cytosol	GO:0003677 DNA binding; GO:0046982 protein heterodimerization activity	04613 Neutrophil extracellular trap formation; 05034 Alcoholism; 05203 Viral carcinogenesis; 05322 Systemic lupus erythematosus
414072	BC031361	cDNA sequence BC031361	0.395754	1.15245	0.41012	0.643969	-1.19108	0.311597	0.552959	1.29311	0.141007	0.341991	GO:0008150 biological_process	GO:0005575 cellular_component	GO:0003674 molecular_function	NA
100019	Mdn1	midasin AAA ATPase 1, transcript variant X1	7.38996	1.33503	1.86884e-05	0.000429021	1.34613	1.24895e-05	0.000310285	1.29242	9.06349e-05	0.00151027	GO:0000027 ribosomal large subunit assembly; GO:0006364 rRNA processing; GO:2000200 regulation of ribosomal subunit export from nucleus	GO:0005634 nucleus; GO:0005654 nucleoplasm; GO:0005730 nucleolus; GO:0005829 cytosol; GO:0030687 preribosome, large subunit precursor; GO:0045111 intermediate filament cytoskeleton	GO:0003674 molecular_function	03008 Ribosome biogenesis in eukaryotes
76282	Gpt	glutamic pyruvic transaminase, soluble	1.90108	1.00263	0.981998	0.992708	-1.02942	0.803632	0.907088	1.29241	0.0346036	0.134716	GO:0009058 biosynthetic process; GO:0045722 positive regulation of gluconeogenesis	GO:0005615 extracellular space; GO:0005737 cytoplasm	GO:0003824 catalytic activity; GO:0004021 L-alanine:2-oxoglutarate aminotransferase activity; GO:0008483 transaminase activity; GO:0016740 transferase activity; GO:0030170 pyridoxal phosphate binding	00220 Arginine biosynthesis; 00250 Alanine, aspartate and glutamate metabolism; 01100 Metabolic pathways; 01200 Carbon metabolism; 01210 2-Oxocarboxylic acid metabolism; 01230 Biosynthesis of amino acids
54672	Adgrg3	adhesion G protein-coupled receptor G3	1.02021	1.28047	0.076372	0.230029	-1.06175	0.65907	0.826003	1.29203	0.066821	0.210578	GO:0007165 signal transduction; GO:0007166 cell surface receptor signaling pathway; GO:0007186 G protein-coupled receptor signaling pathway; GO:0007189 adenylate cyclase-activating G protein-coupled receptor signaling pathway; GO:0030183 B cell differentiation; GO:0030334 regulation of cell migration; GO:0032792 negative regulation of CREB transcription factor activity; GO:1901223 negative regula…	GO:0005886 plasma membrane; GO:0005887 integral component of plasma membrane; GO:0016020 membrane; GO:0016021 integral component of membrane	GO:0004888 transmembrane signaling receptor activity; GO:0004930 G protein-coupled receptor activity	NA
115489486	Gm52533	predicted gene, 52533	-0.0989373	1.10439	0.663202	0.82851	1.22267	0.380434	0.618225	1.29179	0.266024	0.504239	NA	NA	NA	NA
115487155	LOC115487155	uncharacterized LOC115487155	0.0264643	-1.09197	0.705797	0.853346	-1.31344	0.247189	0.482826	1.29155	0.276854	0.515948	NA	NA	NA	NA
73368	Col20a1	collagen, type XX, alpha 1, transcript variant X1	1.94057	-1.13208	0.316703	0.558273	1.11543	0.376984	0.615104	1.29148	0.0446556	0.160512	NA	GO:0005576 extracellular region; GO:0005581 collagen trimer; GO:0005615 extracellular space; GO:0062023 collagen-containing extracellular matrix	NA	04974 Protein digestion and absorption
12217	Bsn	bassoon	3.86362	1.3633	0.000311731	0.00397035	1.38569	0.000173728	0.00252093	1.29121	0.00209536	0.0173198	GO:0007416 synapse assembly; GO:0008088 axo-dendritic transport; GO:0008090 retrograde axonal transport; GO:0035418 protein localization to synapse; GO:0050808 synapse organization; GO:0098693 regulation of synaptic vesicle cycle; GO:0099526 presynapse to nucleus signaling pathway; GO:1904071 presynaptic active zone assembly; GO:1904666 regulation of ubiquitin protein ligase activity	GO:0005737 cytoplasm; GO:0005798 Golgi-associated vesicle; GO:0005802 trans-Golgi network; GO:0005829 cytosol; GO:0005856 cytoskeleton; GO:0008021 synaptic vesicle; GO:0009986 cell surface; GO:0014069 postsynaptic density; GO:0016020 membrane; GO:0019898 extrinsic component of membrane; GO:0030054 cell junction; GO:0030424 axon; GO:0030425 dendrite; GO:0031410 cytoplasmic vesicle; GO:0042995 cell…	GO:0001222 transcription corepressor binding; GO:0005515 protein binding; GO:0045503 dynein light chain binding; GO:0046872 metal ion binding; GO:0098882 structural constituent of presynaptic active zone	NA
118568020	LOC118568020	uncharacterized LOC118568020	-0.0882669	-1.06287	0.783461	0.896718	1.33325	0.20119	0.426569	1.29087	0.255068	0.491846	NA	NA	NA	NA
320879	B230217O12Rik	RIKEN cDNA B230217O12 gene	0.0600442	-1.1272	0.560168	0.761264	-1.07396	0.727969	0.866566	1.2905	0.219547	0.449806	GO:0008150 biological_process	GO:0005575 cellular_component	GO:0003674 molecular_function	NA
100504166	4933421O10Rik	RIKEN cDNA 4933421O10 gene	0.204528	1.36895	0.146077	0.349961	-1.09099	0.681624	0.839493	1.29049	0.234856	0.467996	GO:0008150 biological_process	GO:0005575 cellular_component	GO:0003674 molecular_function	NA
53871	Pkd2l2	polycystic kidney disease 2-like 2, transcript variant X8	-0.0685137	1.20034	0.504471	0.720554	-1.68052	0.064783	0.206184	1.29048	0.353067	0.593339	GO:0006811 ion transport; GO:0050982 detection of mechanical stimulus	GO:0016020 membrane; GO:0016021 integral component of membrane	GO:0005262 calcium channel activity; GO:0005509 calcium ion binding	NA
15586	Hyal1	hyaluronoglucosaminidase 1, transcript variant 2	0.809768	1.23241	0.229347	0.461497	1.27866	0.159406	0.369312	1.28884	0.146842	0.351161	GO:0000302 response to reactive oxygen species; GO:0005975 carbohydrate metabolic process; GO:0006954 inflammatory response; GO:0008152 metabolic process; GO:0009615 response to virus; GO:0010634 positive regulation of epithelial cell migration; GO:0030207 chondroitin sulfate catabolic process; GO:0030212 hyaluronan metabolic process; GO:0030213 hyaluronan biosynthetic process; GO:0030214 hyaluro…	GO:0005576 extracellular region; GO:0005615 extracellular space; GO:0005737 cytoplasm; GO:0005764 lysosome; GO:0031410 cytoplasmic vesicle; GO:0036117 hyaluranon cable	GO:0003824 catalytic activity; GO:0004415 hyalurononglucosaminidase activity; GO:0016787 hydrolase activity; GO:0016798 hydrolase activity, acting on glycosyl bonds; GO:0050501 hyaluronan synthase activity; GO:0052757 chondroitin hydrolase activity	00531 Glycosaminoglycan degradation; 01100 Metabolic pathways; 04142 Lysosome
14772	Grk4	G protein-coupled receptor kinase 4, transcript variant 2	-0.255141	-1.21347	0.380154	0.617975	-1.27615	0.270635	0.509356	1.28775	0.253649	0.490304	GO:0002029 desensitization of G protein-coupled receptor signaling pathway; GO:0002031 G protein-coupled receptor internalization; GO:0006468 protein phosphorylation; GO:0007165 signal transduction; GO:0009966 regulation of signal transduction; GO:0016310 phosphorylation; GO:0031623 receptor internalization	GO:0005737 cytoplasm; GO:0005829 cytosol; GO:0005886 plasma membrane; GO:0030425 dendrite; GO:0043025 neuronal cell body	GO:0000166 nucleotide binding; GO:0004672 protein kinase activity; GO:0004674 protein serine/threonine kinase activity; GO:0004703 G protein-coupled receptor kinase activity; GO:0005524 ATP binding; GO:0016301 kinase activity; GO:0016740 transferase activity; GO:0050254 rhodopsin kinase activity	04062 Chemokine signaling pathway; 04144 Endocytosis; 05032 Morphine addiction
75750	Slc10a6	solute carrier family 10 (sodium/bile acid cotransporter family), member 6	-0.408967	1.65935	0.0690912	0.215237	-1.12251	0.669515	0.832256	1.28761	0.353463	0.593547	GO:0006811 ion transport; GO:0006814 sodium ion transport; GO:0015721 bile acid and bile salt transport; GO:0043251 sodium-dependent organic anion transport	GO:0005886 plasma membrane; GO:0016020 membrane; GO:0016021 integral component of membrane	GO:0008508 bile acid:sodium symporter activity; GO:0015293 symporter activity; GO:0043250 sodium-dependent organic anion transmembrane transporter activity	NA
67866	Wfdc1	WAP four-disulfide core domain 1	0.367061	-1.31165	0.144422	0.347362	1.01657	0.928185	0.968296	1.28737	0.173078	0.388822	GO:0001558 regulation of cell growth; GO:0010466 negative regulation of peptidase activity; GO:0050680 negative regulation of epithelial cell proliferation; GO:0050728 negative regulation of inflammatory response; GO:0061045 negative regulation of wound healing	GO:0005576 extracellular region; GO:0005615 extracellular space	GO:0003674 molecular_function; GO:0004867 serine-type endopeptidase inhibitor activity; GO:0030414 peptidase inhibitor activity	NA
11997	Akr1b7	aldo-keto reductase family 1, member B7	-0.133867	1.06589	0.774893	0.892321	-1.03859	0.865187	0.938047	1.28682	0.263439	0.5012	GO:0044255 cellular lipid metabolic process	GO:0005576 extracellular region; GO:0005737 cytoplasm; GO:0005739 mitochondrion; GO:0005764 lysosome; GO:0005829 cytosol	GO:0001758 retinal dehydrogenase activity; GO:0004032 alditol:NADP+ 1-oxidoreductase activity; GO:0008106 alcohol dehydrogenase (NADP+) activity; GO:0016491 oxidoreductase activity; GO:0045550 geranylgeranyl reductase activity; GO:0047718 indanol dehydrogenase activity; GO:0047834 D-threo-aldose 1-dehydrogenase activity; GO:0052650 NADP-retinol dehydrogenase activity	00040 Pentose and glucuronate interconversions; 00051 Fructose and mannose metabolism; 00052 Galactose metabolism; 00561 Glycerolipid metabolism; 00790 Folate biosynthesis; 01100 Metabolic pathways
381798	4930590J08Rik	RIKEN cDNA 4930590J08 gene, transcript variant X4	0.694274	-1.19415	0.344923	0.5857	-1.06153	0.748893	0.878048	1.2867	0.183163	0.402822	GO:0008150 biological_process	GO:0005737 cytoplasm; GO:0016020 membrane; GO:0016021 integral component of membrane	GO:0003674 molecular_function	NA
102639045	Gm15564	predicted gene 15564, transcript variant X1	7.17872	1.2401	0.0152395	0.075251	1.39854	0.000387587	0.00471761	1.28665	0.0052425	0.0342634	GO:0008150 biological_process	GO:0005575 cellular_component	GO:0003674 molecular_function	NA
213006	Mfsd4a	major facilitator superfamily domain containing 4A, transcript variant X7	0.887032	1.32922	0.136723	0.335584	-1.05398	0.779258	0.894747	1.28651	0.185855	0.406431	GO:0055085 transmembrane transport	GO:0005575 cellular_component; GO:0016020 membrane; GO:0016021 integral component of membrane	GO:0005355 glucose transmembrane transporter activity; GO:0022857 transmembrane transporter activity	NA
102636484	Gm33539	predicted gene, 33539, transcript variant X3	-0.553509	1.12409	0.691191	0.844803	1.08044	0.792597	0.901181	1.28551	0.39611	0.631926	NA	NA	NA	NA
60363	Cldn15	claudin 15	-0.359273	-1.06195	0.804361	0.907527	1.11644	0.650306	0.820646	1.28531	0.305302	0.54652	GO:0006811 ion transport; GO:0007155 cell adhesion; GO:0070830 bicellular tight junction assembly	GO:0005886 plasma membrane; GO:0005923 bicellular tight junction; GO:0016020 membrane; GO:0016021 integral component of membrane; GO:0016328 lateral plasma membrane; GO:0030054 cell junction	GO:0005198 structural molecule activity	04514 Cell adhesion molecules; 04530 Tight junction; 04670 Leukocyte transendothelial migration; 05160 Hepatitis C
74577	Glb1l	galactosidase, beta 1-like, transcript variant X3	1.0607	-1.10958	0.526399	0.736606	1.10112	0.557073	0.759149	1.28453	0.133594	0.330723	GO:0005975 carbohydrate metabolic process; GO:0008152 metabolic process	GO:0005576 extracellular region; GO:0005615 extracellular space; GO:0005773 vacuole	GO:0004553 hydrolase activity, hydrolyzing O-glycosyl compounds; GO:0004565 beta-galactosidase activity; GO:0016787 hydrolase activity; GO:0016798 hydrolase activity, acting on glycosyl bonds	NA
14107	Fat1	FAT atypical cadherin 1	6.67303	1.40264	3.15611e-08	2.32181e-06	1.29612	3.23837e-06	0.000103631	1.28407	5.70267e-06	0.000163957	GO:0002088 lens development in camera-type eye; GO:0003382 epithelial cell morphogenesis; GO:0003412 establishment of epithelial cell apical/basal polarity involved in camera-type eye morphogenesis; GO:0007015 actin filament organization; GO:0007163 establishment or maintenance of cell polarity; GO:0043010 camera-type eye development; GO:0045197 establishment or maintenance of epithelial cell api…	GO:0005634 nucleus; GO:0005886 plasma membrane; GO:0005911 cell-cell junction; GO:0016324 apical plasma membrane; GO:0030027 lamellipodium; GO:0030054 cell junction; GO:0030175 filopodium; GO:0048471 perinuclear region of cytoplasm	GO:0005515 protein binding	NA
333329	Cngb1	cyclic nucleotide gated channel beta 1, transcript variant X2	1.77024	1.03974	0.773362	0.891267	1.04089	0.767078	0.88808	1.28381	0.0727653	0.222853	GO:0001895 retina homeostasis; GO:0006812 cation transport; GO:0007602 phototransduction; GO:0007608 sensory perception of smell; GO:0010628 positive regulation of gene expression; GO:0021630 olfactory nerve maturation; GO:0033365 protein localization to organelle; GO:0035845 photoreceptor cell outer segment organization; GO:0045494 photoreceptor cell maintenance; GO:0050908 detection of light st…	GO:0001750 photoreceptor outer segment; GO:0005886 plasma membrane; GO:0016020 membrane; GO:0017071 intracellular cyclic nucleotide activated cation channel complex; GO:1902495 transmembrane transporter complex	GO:0005222 intracellular cAMP-activated cation channel activity; GO:0005223 intracellular cGMP-activated cation channel activity; GO:0030553 cGMP binding; GO:0043855 cyclic nucleotide-gated ion channel activity; GO:0044877 protein-containing complex binding	04022 cGMP-PKG signaling pathway; 04024 cAMP signaling pathway; 04740 Olfactory transduction; 04744 Phototransduction
115487111	Gm29667	predicted gene 29667	2.20513	1.34947	0.0887951	0.253683	-1.52439	0.0194098	0.0895057	1.28364	0.153019	0.360383	NA	NA	NA	00010 Glycolysis / Gluconeogenesis; 01100 Metabolic pathways; 01200 Carbon metabolism; 01230 Biosynthesis of amino acids; 04066 HIF-1 signaling pathway; 05010 Alzheimer disease; 05132 Salmonella infection; 05415 Diabetic cardiomyopathy
74476	4933439C10Rik	RIKEN cDNA 4933439C10 gene, transcript variant 2	1.00264	1.12188	0.54855	0.753094	-1.04672	0.811225	0.91111	1.28349	0.198197	0.422658	GO:0008150 biological_process	GO:0005575 cellular_component	GO:0003674 molecular_function	NA
64384	Sirt3	sirtuin 3, transcript variant 1	2.98065	1.09782	0.293537	0.534009	-1.0185	0.834974	0.923044	1.28316	0.00791103	0.0466827	GO:0006476 protein deacetylation; GO:0009060 aerobic respiration; GO:0034983 peptidyl-lysine deacetylation; GO:1901671 positive regulation of superoxide dismutase activity; GO:1902553 positive regulation of catalase activity; GO:1903109 positive regulation of mitochondrial transcription; GO:2000304 positive regulation of ceramide biosynthetic process; GO:2000757 negative regulation of peptidyl-ly…	GO:0005634 nucleus; GO:0005739 mitochondrion; GO:0005743 mitochondrial inner membrane; GO:0005759 mitochondrial matrix; GO:0016020 membrane; GO:0032991 protein-containing complex	GO:0005515 protein binding; GO:0008270 zinc ion binding; GO:0016740 transferase activity; GO:0017136 NAD-dependent histone deacetylase activity; GO:0034979 NAD-dependent protein deacetylase activity; GO:0043565 sequence-specific DNA binding; GO:0046872 metal ion binding; GO:0070403 NAD+ binding	00760 Nicotinate and nicotinamide metabolism; 01100 Metabolic pathways; 05230 Central carbon metabolism in cancer
613258	A730017L22Rik	RIKEN cDNA A730017L22 gene	0.31507	1.02702	0.905213	0.957585	1.17982	0.462235	0.687598	1.28209	0.272152	0.510951	GO:0008150 biological_process	GO:0005575 cellular_component	GO:0003674 molecular_function	NA
11816	Apoe	apolipoprotein E, transcript variant X1	2.68038	-1.09399	0.427286	0.658694	-1.03731	0.744986	0.875846	1.28198	0.0341053	0.133333	GO:0001937 negative regulation of endothelial cell proliferation; GO:0002021 response to dietary excess; GO:0006629 lipid metabolic process; GO:0006641 triglyceride metabolic process; GO:0006707 cholesterol catabolic process; GO:0006869 lipid transport; GO:0006874 cellular calcium ion homeostasis; GO:0006898 receptor-mediated endocytosis; GO:0006979 response to oxidative stress; GO:0007186 G prot…	GO:0005576 extracellular region; GO:0005615 extracellular space; GO:0005635 nuclear envelope; GO:0005737 cytoplasm; GO:0005764 lysosome; GO:0005768 endosome; GO:0005769 early endosome; GO:0005770 late endosome; GO:0005783 endoplasmic reticulum; GO:0005794 Golgi apparatus; GO:0005829 cytosol; GO:0005874 microtubule; GO:0005886 plasma membrane; GO:0009986 cell surface; GO:0030425 dendrite; GO:00310…	GO:0001540 amyloid-beta binding; GO:0005102 signaling receptor binding; GO:0005319 lipid transporter activity; GO:0005515 protein binding; GO:0005543 phospholipid binding; GO:0008201 heparin binding; GO:0008289 lipid binding; GO:0016209 antioxidant activity; GO:0042802 identical protein binding; GO:0042803 protein homodimerization activity; GO:0043395 heparan sulfate proteoglycan binding; GO:0044…	04979 Cholesterol metabolism; 05010 Alzheimer disease
118568417	LOC118568417	uncharacterized LOC118568417	3.23495	1.01638	0.868108	0.939582	1.07655	0.45314	0.680127	1.28144	0.0162228	0.078719	NA	NA	NA	NA
66395	Ahnak	AHNAK nucleoprotein (desmoyokin), transcript variant 1	7.21954	1.20786	0.000320762	0.00406446	1.32859	1.15618e-06	4.46841e-05	1.28042	1.01395e-05	0.000262663	GO:0043484 regulation of RNA splicing; GO:1901385 regulation of voltage-gated calcium channel activity; GO:1905686 positive regulation of plasma membrane repair	GO:0005634 nucleus; GO:0005737 cytoplasm; GO:0005829 cytosol; GO:0005886 plasma membrane; GO:0005911 cell-cell junction; GO:0015629 actin cytoskeleton; GO:0031982 vesicle; GO:0042383 sarcolemma; GO:0043034 costamere; GO:0044291 cell-cell contact zone; GO:0045121 membrane raft; GO:0070062 extracellular exosome; GO:0098797 plasma membrane protein complex	GO:0005515 protein binding; GO:0042802 identical protein binding; GO:0044548 S100 protein binding; GO:0097493 structural molecule activity conferring elasticity	05132 Salmonella infection
228777	Nrsn2	neurensin 2, transcript variant 1	2.09994	1.13099	0.305639	0.546857	-1.09771	0.435992	0.66573	1.28041	0.0452847	0.162033	GO:0007399 nervous system development	GO:0005886 plasma membrane; GO:0016020 membrane; GO:0016021 integral component of membrane; GO:0030133 transport vesicle; GO:0031410 cytoplasmic vesicle; GO:0043005 neuron projection; GO:0043025 neuronal cell body	GO:0003674 molecular_function	NA
269854	Nat14	N-acetyltransferase 14, transcript variant 3	2.9189	-1.1375	0.137401	0.336626	-1.12108	0.185711	0.406235	1.2796	0.00672079	0.0413889	GO:0008150 biological_process	GO:0005575 cellular_component; GO:0016020 membrane; GO:0016021 integral component of membrane	GO:0003674 molecular_function; GO:0003677 DNA binding; GO:0008080 N-acetyltransferase activity; GO:0016740 transferase activity; GO:0016746 acyltransferase activity	NA
102635315	Gm32687	predicted gene, 32687, transcript variant X6	0.434905	3.26385	0.00417311	0.0289528	3.57963	0.00224716	0.0182065	1.27905	0.521704	0.733299	GO:0006355 regulation of DNA-templated transcription	NA	GO:0000978 RNA polymerase II cis-regulatory region sequence-specific DNA binding; GO:0000981 DNA-binding transcription factor activity, RNA polymerase II-specific	05168 Herpes simplex virus 1 infection
69434	Snhg10	small nucleolar RNA host gene 10	-0.0118336	1.28403	0.305324	0.546544	1.36902	0.200208	0.425215	1.27873	0.313252	0.554788	GO:0008150 biological_process	GO:0005575 cellular_component	GO:0003674 molecular_function	NA
100041194	Ahnak2	AHNAK nucleoprotein 2, transcript variant 2	-0.221692	1.50921	0.118073	0.305303	1.13724	0.618341	0.800329	1.27797	0.344844	0.58565	GO:0043484 regulation of RNA splicing	GO:0005634 nucleus; GO:0005737 cytoplasm; GO:0005829 cytosol; GO:0005886 plasma membrane; GO:0030018 Z disc; GO:0030659 cytoplasmic vesicle membrane; GO:0043034 costamere	GO:0003674 molecular_function	05132 Salmonella infection
66300	Inafm1	InaF motif containing 1	-0.190831	1.19264	0.753503	0.88064	1.36198	0.582542	0.776328	1.27769	0.662517	0.82817	GO:0008150 biological_process	GO:0005575 cellular_component	GO:0003674 molecular_function	NA
246730	Oas1a	2'-5' oligoadenylate synthetase 1A, transcript variant X1	1.95916	-1.16392	0.554544	0.757441	-1.12071	0.656819	0.82465	1.27765	0.342523	0.583468	GO:0006006 glucose metabolic process; GO:0006164 purine nucleotide biosynthetic process; GO:0009615 response to virus; GO:0032728 positive regulation of interferon-beta production; GO:0032760 positive regulation of tumor necrosis factor production; GO:0034138 toll-like receptor 3 signaling pathway; GO:0034142 toll-like receptor 4 signaling pathway; GO:0035457 cellular response to interferon-alpha…	GO:0005634 nucleus; GO:0005654 nucleoplasm; GO:0005737 cytoplasm; GO:0005739 mitochondrion; GO:0005829 cytosol; GO:0005840 ribosome; GO:0016020 membrane	GO:0001730 2'-5'-oligoadenylate synthetase activity; GO:0003725 double-stranded RNA binding; GO:0005515 protein binding	04621 NOD-like receptor signaling pathway; 05160 Hepatitis C; 05162 Measles; 05164 Influenza A; 05168 Herpes simplex virus 1 infection; 05169 Epstein-Barr virus infection; 05171 Coronavirus disease - COVID-19
67009	Ttc23	tetratricopeptide repeat domain 23, transcript variant 2	1.69945	-1.01259	0.92443	0.966579	-1.03163	0.813427	0.911916	1.27688	0.0719285	0.221184	GO:0045880 positive regulation of smoothened signaling pathway	GO:0005929 cilium; GO:0042995 cell projection	NA	NA
26549	Itgb1bp2	integrin beta 1 binding protein 2, transcript variant X4	-0.00476043	-1.58794	0.19355	0.416564	-1.35676	0.386935	0.623873	1.27663	0.487533	0.70752	NA	GO:0030018 Z disc	GO:0005178 integrin binding; GO:0005509 calcium ion binding; GO:0005515 protein binding; GO:0008270 zinc ion binding; GO:0017124 SH3 domain binding; GO:0046872 metal ion binding	NA
115488510	Gm52202	predicted gene, 52202	0.722633	-1.25814	0.221763	0.452647	1.26215	0.215591	0.444919	1.27592	0.195538	0.419238	NA	NA	NA	NA
58234	Shank3	SH3 and multiple ankyrin repeat domains 3	-0.32705	1.33947	0.230029	0.462184	1.54098	0.0801755	0.237567	1.27571	0.315396	0.556949	GO:0000165 MAPK cascade; GO:0001838 embryonic epithelial tube formation; GO:0007416 synapse assembly; GO:0007611 learning or memory; GO:0007612 learning; GO:0007613 memory; GO:0007626 locomotory behavior; GO:0008306 associative learning; GO:0010467 gene expression; GO:0014009 glial cell proliferation; GO:0021773 striatal medium spiny neuron differentiation; GO:0030534 adult behavior; GO:0032232 n…	GO:0005737 cytoplasm; GO:0014069 postsynaptic density; GO:0030054 cell junction; GO:0031234 extrinsic component of cytoplasmic side of plasma membrane; GO:0042995 cell projection; GO:0043005 neuron projection; GO:0043197 dendritic spine; GO:0044309 neuron spine; GO:0045202 synapse; GO:0045211 postsynaptic membrane; GO:0060076 excitatory synapse; GO:0060170 ciliary membrane; GO:0098978 glutamaterg…	GO:0003779 actin binding; GO:0005515 protein binding; GO:0008022 protein C-terminus binding; GO:0008270 zinc ion binding; GO:0017124 SH3 domain binding; GO:0030160 synaptic receptor adaptor activity; GO:0035255 ionotropic glutamate receptor binding; GO:0042802 identical protein binding; GO:0043621 protein self-association; GO:0044877 protein-containing complex binding; GO:0097110 scaffold protein…	04724 Glutamatergic synapse
381812	Cracr2a	calcium release activated channel regulator 2A, transcript variant 1	0.0728299	-1.10887	0.630949	0.808412	1.0878	0.695448	0.84722	1.27559	0.26229	0.499988	GO:0002115 store-operated calcium entry; GO:0002250 adaptive immune response; GO:0002376 immune system process; GO:0006811 ion transport; GO:0006816 calcium ion transport; GO:0016197 endosomal transport; GO:0032237 activation of store-operated calcium channel activity; GO:0034776 response to histamine; GO:0045063 T-helper 1 cell differentiation; GO:0046330 positive regulation of JNK cascade; GO:0…	GO:0000139 Golgi membrane; GO:0001772 immunological synapse; GO:0005737 cytoplasm; GO:0005794 Golgi apparatus; GO:0005815 microtubule organizing center; GO:0005856 cytoskeleton; GO:0005886 plasma membrane; GO:0016020 membrane; GO:0031982 vesicle; GO:0032588 trans-Golgi network membrane; GO:0033093 Weibel-Palade body	GO:0000166 nucleotide binding; GO:0003924 GTPase activity; GO:0005509 calcium ion binding; GO:0005525 GTP binding; GO:0046872 metal ion binding	NA
67911	Zfp169	zinc finger protein 169, transcript variant X2	3.97132	1.25247	0.0093498	0.0527838	1.1578	0.0799995	0.237253	1.27535	0.00540169	0.0350847	GO:0000122 negative regulation of transcription by RNA polymerase II; GO:0006357 regulation of transcription by RNA polymerase II	NA	GO:0000977 RNA polymerase II transcription regulatory region sequence-specific DNA binding; GO:0000981 DNA-binding transcription factor activity, RNA polymerase II-specific; GO:0001227 DNA-binding transcription repressor activity, RNA polymerase II-specific	05168 Herpes simplex virus 1 infection
227612	Tor4a	torsin family 4, member A	2.31827	-1.19533	0.147972	0.352883	-1.09253	0.466719	0.69125	1.2749	0.0524684	0.178897	GO:0008150 biological_process	GO:0005635 nuclear envelope; GO:0005788 endoplasmic reticulum lumen; GO:0016020 membrane; GO:0016021 integral component of membrane	GO:0000166 nucleotide binding; GO:0003674 molecular_function; GO:0005524 ATP binding	NA
115486069	Gm23119	small Cajal body-specific RNA 17	1.8532	-1.30171	0.0599649	0.195797	1.21577	0.157468	0.366617	1.27473	0.0818844	0.24088	NA	NA	NA	NA
78004	Prr15	proline rich 15	-0.172553	1.26217	0.350905	0.59131	1.3553	0.225716	0.457224	1.27445	0.331556	0.573106	GO:0007275 multicellular organism development; GO:0008150 biological_process	GO:0005575 cellular_component	GO:0003674 molecular_function	NA
105886298	Cmc4	C-x(9)-C motif containing 4, transcript variant 2	-0.300636	-1.08561	0.764137	0.886517	1.02591	0.9255	0.967062	1.27426	0.378934	0.616855	NA	GO:0005739 mitochondrion; GO:0005758 mitochondrial intermembrane space	NA	NA
98736	1700034H15Rik	RIKEN cDNA 1700034H15 gene	-0.125766	-1.01768	0.943678	0.975652	1.16914	0.530268	0.739489	1.27421	0.332831	0.574279	GO:0008150 biological_process	GO:0005575 cellular_component	GO:0003674 molecular_function	NA
225579	Slc27a6	solute carrier family 27 (fatty acid transporter), member 6	-0.201934	1.43099	0.145529	0.349125	1.62984	0.0507911	0.175112	1.27372	0.320778	0.562292	GO:0001676 long-chain fatty acid metabolic process; GO:0006629 lipid metabolic process; GO:0006631 fatty acid metabolic process; GO:0006869 lipid transport; GO:0015908 fatty acid transport	GO:0005783 endoplasmic reticulum; GO:0005886 plasma membrane; GO:0016020 membrane; GO:0016021 integral component of membrane	GO:0000166 nucleotide binding; GO:0004467 long-chain fatty acid-CoA ligase activity; GO:0005324 long-chain fatty acid transporter activity; GO:0016874 ligase activity; GO:0031957 very long-chain fatty acid-CoA ligase activity; GO:0047676 arachidonate-CoA ligase activity	03320 PPAR signaling pathway; 04931 Insulin resistance
269060	Dagla	diacylglycerol lipase, alpha	2.98735	-1.05098	0.584609	0.777714	1.00033	0.997129	0.99882	1.27205	0.0122832	0.0643765	GO:0006629 lipid metabolic process; GO:0007216 G protein-coupled glutamate receptor signaling pathway; GO:0007405 neuroblast proliferation; GO:0016042 lipid catabolic process; GO:0019369 arachidonic acid metabolic process; GO:0022008 neurogenesis; GO:0042136 neurotransmitter biosynthetic process; GO:0046340 diacylglycerol catabolic process; GO:0071926 endocannabinoid signaling pathway; GO:0098921…	GO:0005737 cytoplasm; GO:0005768 endosome; GO:0005886 plasma membrane; GO:0016020 membrane; GO:0016021 integral component of membrane; GO:0030054 cell junction; GO:0031901 early endosome membrane; GO:0032590 dendrite membrane; GO:0032591 dendritic spine membrane; GO:0042995 cell projection; GO:0043196 varicosity; GO:0045202 synapse; GO:0045211 postsynaptic membrane; GO:0098839 postsynaptic densit…	GO:0004465 lipoprotein lipase activity; GO:0004806 triglyceride lipase activity; GO:0005515 protein binding; GO:0016298 lipase activity; GO:0016787 hydrolase activity; GO:0046872 metal ion binding	04723 Retrograde endocannabinoid signaling; 04925 Aldosterone synthesis and secretion
665700	Hmcn2	hemicentin 2, transcript variant X3	4.13131	1.20213	0.0855172	0.247532	1.07661	0.480692	0.702113	1.27129	0.0275894	0.11483	GO:0050896 response to stimulus	GO:0005576 extracellular region; GO:0005604 basement membrane; GO:0005615 extracellular space; GO:0005938 cell cortex; GO:0030054 cell junction; GO:0031012 extracellular matrix; GO:0062023 collagen-containing extracellular matrix	GO:0005201 extracellular matrix structural constituent; GO:0005509 calcium ion binding	NA
105246114	Gm30445	predicted gene, 30445	-0.193755	1.16407	0.482489	0.703604	-1.34693	0.173854	0.389899	1.27103	0.2707	0.509404	NA	NA	NA	NA
69156	Comtd1	catechol-O-methyltransferase domain containing 1	1.78997	1.12894	0.363168	0.602628	1.04952	0.715362	0.859334	1.2707	0.0785191	0.234276	GO:0032259 methylation	GO:0005739 mitochondrion; GO:0016020 membrane; GO:0016021 integral component of membrane	GO:0008168 methyltransferase activity; GO:0008171 O-methyltransferase activity; GO:0008757 S-adenosylmethionine-dependent methyltransferase activity; GO:0016740 transferase activity	NA
74770	Hhatl	hedgehog acyltransferase-like, transcript variant 1	-0.251362	1.17321	0.581141	0.775465	1.00907	0.975048	0.989639	1.27067	0.409657	0.643562	GO:0060262 negative regulation of N-terminal protein palmitoylation	GO:0005783 endoplasmic reticulum; GO:0016020 membrane; GO:0016021 integral component of membrane; GO:0048471 perinuclear region of cytoplasm	GO:0005515 protein binding; GO:0016746 acyltransferase activity	04340 Hedgehog signaling pathway
545474	Scrt2	scratch family zinc finger 2	0.849336	-1.237	0.213881	0.442829	-1.03848	0.823004	0.916918	1.27063	0.163131	0.374525	GO:0000122 negative regulation of transcription by RNA polymerase II; GO:0006355 regulation of DNA-templated transcription; GO:2001222 regulation of neuron migration	GO:0005634 nucleus	GO:0000978 RNA polymerase II cis-regulatory region sequence-specific DNA binding; GO:0000981 DNA-binding transcription factor activity, RNA polymerase II-specific; GO:0003677 DNA binding; GO:0046872 metal ion binding; GO:1990837 sequence-specific double-stranded DNA binding	NA
235086	Igsf9b	immunoglobulin superfamily, member 9B, transcript variant X9	5.75568	1.23276	0.000334548	0.00420069	1.21853	0.000613913	0.00677134	1.26895	7.21619e-05	0.00125968	GO:0007155 cell adhesion; GO:0007156 homophilic cell adhesion via plasma membrane adhesion molecules; GO:0007399 nervous system development; GO:0097151 positive regulation of inhibitory postsynaptic potential; GO:0099560 synaptic membrane adhesion	GO:0005886 plasma membrane; GO:0016020 membrane; GO:0016021 integral component of membrane; GO:0030054 cell junction; GO:0030425 dendrite; GO:0043005 neuron projection; GO:0043025 neuronal cell body; GO:0045202 synapse; GO:0045211 postsynaptic membrane; GO:0060077 inhibitory synapse; GO:0098982 GABA-ergic synapse; GO:0099629 postsynaptic specialization of symmetric synapse	GO:0019900 kinase binding	NA
231430	Cox18	cytochrome c oxidase assembly protein 18, transcript variant 1	3.09272	1.05028	0.480138	0.701721	1.10027	0.174307	0.390496	1.26774	0.00174294	0.0150594	GO:0008535 respiratory chain complex IV assembly; GO:0032979 protein insertion into mitochondrial inner membrane from matrix; GO:0033617 mitochondrial cytochrome c oxidase assembly; GO:0051204 protein insertion into mitochondrial membrane; GO:0051205 protein insertion into membrane	GO:0005739 mitochondrion; GO:0005743 mitochondrial inner membrane; GO:0016020 membrane; GO:0016021 integral component of membrane; GO:0031305 integral component of mitochondrial inner membrane	GO:0032977 membrane insertase activity	04714 Thermogenesis
102634229	Gm31862	predicted gene, 31862, transcript variant X2	-0.0273071	1.14979	0.55165	0.755316	-1.06398	0.790893	0.900245	1.26717	0.315436	0.556962	NA	NA	NA	NA
118568094	LOC118568094	translation initiation factor IF-2-like	1.68976	1.21037	0.305376	0.546598	-1.02286	0.90251	0.956305	1.26694	0.206276	0.433073	NA	NA	NA	NA
672511	Rnf213	ring finger protein 213	6.54534	1.33668	1.61463e-06	5.87695e-05	1.33977	1.41843e-06	5.27098e-05	1.2665	3.43281e-05	0.000698609	GO:0001525 angiogenesis; GO:0002040 sprouting angiogenesis; GO:0002376 immune system process; GO:0006511 ubiquitin-dependent protein catabolic process; GO:0006629 lipid metabolic process; GO:0008152 metabolic process; GO:0016567 protein ubiquitination; GO:0019216 regulation of lipid metabolic process; GO:0042742 defense response to bacterium; GO:0051865 protein autoubiquitination; GO:0070534 prot…	GO:0005730 nucleolus; GO:0005737 cytoplasm; GO:0005811 lipid droplet; GO:0005829 cytosol	GO:0000166 nucleotide binding; GO:0003824 catalytic activity; GO:0004842 ubiquitin-protein transferase activity; GO:0005524 ATP binding; GO:0016740 transferase activity; GO:0016787 hydrolase activity; GO:0016887 ATP hydrolysis activity; GO:0046872 metal ion binding; GO:0061630 ubiquitin protein ligase activity	NA
378460	Pram1	PML-RAR alpha-regulated adaptor molecule 1, transcript variant 1	0.119826	1.02958	0.867192	0.939098	1.10965	0.55178	0.755391	1.26608	0.182832	0.402304	GO:0007229 integrin-mediated signaling pathway; GO:0043313 regulation of neutrophil degranulation; GO:0050852 T cell receptor signaling pathway; GO:0072659 protein localization to plasma membrane	GO:0005886 plasma membrane; GO:0032991 protein-containing complex	GO:0008289 lipid binding; GO:0019901 protein kinase binding	NA
170748	Smco4	single-pass membrane protein with coiled-coil domains 4, transcript variant 1	0.689538	1.06457	0.729503	0.86749	1.0736	0.694806	0.846859	1.26558	0.199253	0.423933	GO:0008150 biological_process	GO:0005575 cellular_component; GO:0016020 membrane; GO:0016021 integral component of membrane	GO:0003674 molecular_function	NA
619441	Tnfsfm13	tumor necrosis factor (ligand) superfamily, membrane-bound member 13, transcript variant 3	-0.713481	1.63406	0.383743	0.621259	-1.12301	0.835918	0.923379	1.26535	0.674735	0.835322	GO:0048298 positive regulation of isotype switching to IgA isotypes	GO:0005615 extracellular space	GO:0048018 receptor ligand activity	NA
225392	Rell2	RELT-like 2	2.6548	1.00369	0.965257	0.985403	-1.14925	0.107688	0.287909	1.26439	0.00909082	0.0517305	GO:0010811 positive regulation of cell-substrate adhesion; GO:1900745 positive regulation of p38MAPK cascade	GO:0005604 basement membrane; GO:0005886 plasma membrane; GO:0016020 membrane; GO:0016021 integral component of membrane; GO:0031012 extracellular matrix	GO:0005518 collagen binding	NA
18132	Notch4	notch 4, transcript variant X1	-0.33554	1.20224	0.509117	0.723873	1.57786	0.108871	0.290051	1.26432	0.401656	0.636757	GO:0000122 negative regulation of transcription by RNA polymerase II; GO:0001569 branching involved in blood vessel morphogenesis; GO:0001763 morphogenesis of a branching structure; GO:0001837 epithelial to mesenchymal transition; GO:0001886 endothelial cell morphogenesis; GO:0001944 vasculature development; GO:0006355 regulation of DNA-templated transcription; GO:0007219 Notch signaling pathway;…	GO:0005634 nucleus; GO:0005654 nucleoplasm; GO:0005783 endoplasmic reticulum; GO:0005829 cytosol; GO:0005886 plasma membrane; GO:0009986 cell surface; GO:0016020 membrane; GO:0016021 integral component of membrane; GO:0031410 cytoplasmic vesicle	GO:0005112 Notch binding; GO:0005509 calcium ion binding; GO:0005515 protein binding; GO:0038023 signaling receptor activity	01522 Endocrine resistance; 04330 Notch signaling pathway; 04919 Thyroid hormone signaling pathway; 05165 Human papillomavirus infection; 05200 Pathways in cancer; 05206 MicroRNAs in cancer; 05224 Breast cancer
243277	Adgrd1	adhesion G protein-coupled receptor D1, transcript variant 2	0.891321	-1.03657	0.825127	0.918012	1.0903	0.595658	0.78537	1.26388	0.157042	0.366062	GO:0007166 cell surface receptor signaling pathway; GO:0007186 G protein-coupled receptor signaling pathway; GO:0007189 adenylate cyclase-activating G protein-coupled receptor signaling pathway	GO:0005654 nucleoplasm; GO:0005886 plasma membrane; GO:0005887 integral component of plasma membrane; GO:0016020 membrane; GO:0016021 integral component of membrane	GO:0004888 transmembrane signaling receptor activity; GO:0004930 G protein-coupled receptor activity	NA
381319	Batf3	basic leucine zipper transcription factor, ATF-like 3	0.15456	-1.21435	0.355126	0.595154	1.01151	0.956199	0.981115	1.26374	0.266699	0.505043	GO:0000122 negative regulation of transcription by RNA polymerase II; GO:0006355 regulation of DNA-templated transcription; GO:0006357 regulation of transcription by RNA polymerase II; GO:0009615 response to virus; GO:0030154 cell differentiation; GO:0043011 myeloid dendritic cell differentiation; GO:0097028 dendritic cell differentiation	GO:0005634 nucleus; GO:0005654 nucleoplasm; GO:0005730 nucleolus; GO:0005829 cytosol; GO:0090575 RNA polymerase II transcription regulator complex	GO:0000978 RNA polymerase II cis-regulatory region sequence-specific DNA binding; GO:0000981 DNA-binding transcription factor activity, RNA polymerase II-specific; GO:0001227 DNA-binding transcription repressor activity, RNA polymerase II-specific; GO:0003677 DNA binding; GO:0003700 DNA-binding transcription factor activity; GO:1990837 sequence-specific double-stranded DNA binding	05235 PD-L1 expression and PD-1 checkpoint pathway in cancer
105278	Cdk20	cyclin-dependent kinase 20	0.604395	1.21124	0.256992	0.494169	1.26181	0.171275	0.386336	1.26294	0.16969	0.384149	GO:0001843 neural tube closure; GO:0006468 protein phosphorylation; GO:0007049 cell cycle; GO:0007275 multicellular organism development; GO:0016310 phosphorylation; GO:0021508 floor plate formation; GO:0031076 embryonic camera-type eye development; GO:0048706 embryonic skeletal system development; GO:0051301 cell division; GO:0060021 roof of mouth development; GO:0061512 protein localization to …	GO:0005634 nucleus; GO:0005654 nucleoplasm; GO:0005737 cytoplasm; GO:0005929 cilium; GO:0042995 cell projection	GO:0000166 nucleotide binding; GO:0004672 protein kinase activity; GO:0004693 cyclin-dependent protein serine/threonine kinase activity; GO:0005515 protein binding; GO:0005524 ATP binding; GO:0016301 kinase activity; GO:0016740 transferase activity	NA
16950	Loxl3	lysyl oxidase-like 3	1.64711	-1.23606	0.0792165	0.235734	-1.15204	0.233965	0.466907	1.26263	0.0547829	0.184202	GO:0001837 epithelial to mesenchymal transition; GO:0006954 inflammatory response; GO:0018057 peptidyl-lysine oxidation; GO:0021510 spinal cord development; GO:0030199 collagen fibril organization; GO:0030324 lung development; GO:0045892 negative regulation of DNA-templated transcription; GO:0060021 roof of mouth development; GO:0061053 somite development; GO:1905590 fibronectin fibril organizati…	GO:0005576 extracellular region; GO:0005615 extracellular space; GO:0005634 nucleus; GO:0005737 cytoplasm; GO:0016020 membrane; GO:0062023 collagen-containing extracellular matrix	GO:0001968 fibronectin binding; GO:0004720 protein-lysine 6-oxidase activity; GO:0005044 scavenger receptor activity; GO:0005507 copper ion binding; GO:0016491 oxidoreductase activity; GO:0016641 oxidoreductase activity, acting on the CH-NH2 group of donors, oxygen as acceptor; GO:0046872 metal ion binding	NA
442804	Kirrel3os	kirre like nephrin family adhesion molecule 3, opposite strand, transcript variant X2	-1.04121	-1.65698	0.233201	0.465989	-1.72528	0.198854	0.423498	1.26255	0.578244	0.77353	GO:0008150 biological_process	GO:0005575 cellular_component	GO:0003674 molecular_function	NA
329015	Atg2a	autophagy related 2A	3.28667	-1.03592	0.725113	0.864881	1.10171	0.33795	0.579091	1.2625	0.0262633	0.110926	GO:0000045 autophagosome assembly; GO:0000422 autophagy of mitochondrion; GO:0006869 lipid transport; GO:0006914 autophagy; GO:0034727 piecemeal microautophagy of the nucleus; GO:0044805 late nucleophagy; GO:0061709 reticulophagy; GO:2000786 positive regulation of autophagosome assembly	GO:0000407 phagophore assembly site; GO:0005783 endoplasmic reticulum; GO:0005811 lipid droplet; GO:0016020 membrane; GO:0019898 extrinsic component of membrane; GO:0044232 organelle membrane contact site	GO:0032266 phosphatidylinositol-3-phosphate binding; GO:0120013 lipid transfer activity	04136 Autophagy - other; 04140 Autophagy - animal; 05010 Alzheimer disease; 05014 Amyotrophic lateral sclerosis; 05016 Huntington disease; 05017 Spinocerebellar ataxia; 05022 Pathways of neurodegeneration - multiple diseases
12842	Col1a1	collagen, type I, alpha 1	-0.0772024	-1.00135	0.994874	0.997858	1.29037	0.229234	0.461373	1.2614	0.272357	0.511198	GO:0001501 skeletal system development; GO:0001503 ossification; GO:0001568 blood vessel development; GO:0001649 osteoblast differentiation; GO:0001957 intramembranous ossification; GO:0001958 endochondral ossification; GO:0007601 visual perception; GO:0007605 sensory perception of sound; GO:0009612 response to mechanical stimulus; GO:0010718 positive regulation of epithelial to mesenchymal trans…	GO:0005576 extracellular region; GO:0005581 collagen trimer; GO:0005584 collagen type I trimer; GO:0005615 extracellular space; GO:0005737 cytoplasm; GO:0005783 endoplasmic reticulum; GO:0005794 Golgi apparatus; GO:0030141 secretory granule; GO:0031012 extracellular matrix; GO:0062023 collagen-containing extracellular matrix	GO:0002020 protease binding; GO:0005201 extracellular matrix structural constituent; GO:0005515 protein binding; GO:0030020 extracellular matrix structural constituent conferring tensile strength; GO:0042802 identical protein binding; GO:0046872 metal ion binding; GO:0048407 platelet-derived growth factor binding	04151 PI3K-Akt signaling pathway; 04510 Focal adhesion; 04512 ECM-receptor interaction; 04611 Platelet activation; 04926 Relaxin signaling pathway; 04933 AGE-RAGE signaling pathway in diabetic complications; 04974 Protein digestion and absorption; 05146 Amoebiasis; 05165 Human papillomavirus infection; 05205 Proteoglycans in cancer; 05415 Diabetic cardiomyopathy
320844	Amigo3	adhesion molecule with Ig like domain 3	-0.0393521	1.23146	0.370535	0.60966	1.47466	0.100592	0.27566	1.25924	0.322263	0.563728	GO:0007155 cell adhesion; GO:0007157 heterophilic cell-cell adhesion via plasma membrane cell adhesion molecules; GO:0007399 nervous system development; GO:0007420 brain development; GO:0010977 negative regulation of neuron projection development; GO:0051965 positive regulation of synapse assembly	GO:0016020 membrane; GO:0016021 integral component of membrane	GO:0003674 molecular_function; GO:0044877 protein-containing complex binding	NA
115487767	Gm51891	predicted gene, 51891	0.495237	1.0502	0.824834	0.917924	-1.35826	0.173478	0.389405	1.25873	0.302903	0.543836	NA	NA	NA	NA
21990	Tph1	tryptophan hydroxylase 1, transcript variant 1	2.30213	-1.49545	0.118513	0.305974	-1.14761	0.586028	0.778637	1.25788	0.366414	0.60557	GO:0002576 platelet degranulation; GO:0009072 aromatic amino acid family metabolic process; GO:0030279 negative regulation of ossification; GO:0042427 serotonin biosynthetic process; GO:0045600 positive regulation of fat cell differentiation; GO:0046849 bone remodeling; GO:0060749 mammary gland alveolus development; GO:1900046 regulation of hemostasis	GO:0005737 cytoplasm; GO:0043005 neuron projection	GO:0004497 monooxygenase activity; GO:0004510 tryptophan 5-monooxygenase activity; GO:0005506 iron ion binding; GO:0016491 oxidoreductase activity; GO:0016714 oxidoreductase activity, acting on paired donors, with incorporation or reduction of molecular oxygen, reduced pteridine as one donor, and incorporation of one atom of oxygen; GO:0046872 metal ion binding	00380 Tryptophan metabolism; 00790 Folate biosynthesis; 01100 Metabolic pathways; 04726 Serotonergic synapse
118568655	LOC118568655	uncharacterized LOC118568655	0.761637	1.75443	0.00241209	0.01919	-1.49203	0.0246993	0.106266	1.25748	0.184962	0.405181	NA	NA	NA	NA
115486415	LOC115486415	uncharacterized LOC115486415	1.14021	1.10757	0.517333	0.730256	1.30031	0.102989	0.279841	1.25678	0.153521	0.361097	NA	NA	NA	NA
102638175	Gm11816	predicted gene 11816, transcript variant X2	-0.145291	1.52952	0.130203	0.325229	-1.54575	0.121304	0.310669	1.25587	0.410329	0.644206	GO:0008150 biological_process	GO:0005575 cellular_component	GO:0003674 molecular_function	NA
320204	Etfbkmt	electron transfer flavoprotein beta subunit lysine methyltransferase, transcript variant X3	-0.213616	1.20498	0.460966	0.686472	1.21663	0.438399	0.667891	1.25569	0.369121	0.60828	GO:0018022 peptidyl-lysine methylation; GO:0018023 peptidyl-lysine trimethylation; GO:0032259 methylation; GO:1904733 negative regulation of electron transfer activity; GO:1904736 negative regulation of fatty acid beta-oxidation using acyl-CoA dehydrogenase	GO:0005737 cytoplasm; GO:0005739 mitochondrion; GO:0005759 mitochondrial matrix; GO:0032991 protein-containing complex	GO:0008168 methyltransferase activity; GO:0008276 protein methyltransferase activity; GO:0016279 protein-lysine N-methyltransferase activity; GO:0016740 transferase activity; GO:0031072 heat shock protein binding	NA
75698	Shld2	shieldin complex subunit 2, transcript variant 2	3.43418	-1.08052	0.351259	0.591656	-1.14978	0.0985917	0.271909	1.25568	0.00943801	0.0531285	GO:0002208 somatic diversification of immunoglobulins involved in immune response; GO:0006281 DNA repair; GO:0006974 cellular response to DNA damage stimulus; GO:0010569 regulation of double-strand break repair via homologous recombination; GO:0043247 telomere maintenance in response to DNA damage; GO:0045830 positive regulation of isotype switching; GO:2000042 negative regulation of double-stran…	GO:0000785 chromatin; GO:0005634 nucleus; GO:0005694 chromosome; GO:0035861 site of double-strand break	GO:0003674 molecular_function	NA
171171	Ntng2	netrin G2, transcript variant a	2.87582	1.01959	0.838414	0.924763	1.09862	0.326815	0.568355	1.25566	0.0224662	0.0992838	GO:0007275 multicellular organism development; GO:0007399 nervous system development; GO:0007409 axonogenesis; GO:0009887 animal organ morphogenesis; GO:0009888 tissue development; GO:0010975 regulation of neuron projection development; GO:0016477 cell migration; GO:0030154 cell differentiation; GO:0034446 substrate adhesion-dependent cell spreading; GO:0050804 modulation of chemical synaptic tra…	GO:0005886 plasma membrane; GO:0016020 membrane; GO:0030424 axon; GO:0031225 anchored component of membrane; GO:0043256 laminin complex; GO:0046658 anchored component of plasma membrane; GO:0098685 Schaffer collateral - CA1 synapse; GO:0098978 glutamatergic synapse; GO:0099029 anchored component of presynaptic active zone membrane	GO:0005515 protein binding	04360 Axon guidance; 04514 Cell adhesion molecules
73906	4833417C18Rik	RIKEN cDNA 4833417C18 gene	0.790619	1.10462	0.534044	0.742472	1.26746	0.144839	0.348006	1.25505	0.161628	0.372442	GO:0008150 biological_process	GO:0005575 cellular_component	GO:0003674 molecular_function	NA
102634946	Gm32406	predicted gene, 32406, transcript variant X1	0.157339	1.34256	0.161587	0.372374	-1.42436	0.0952871	0.265777	1.25467	0.277589	0.516734	NA	NA	NA	NA
22411	Wnt11	wingless-type MMTV integration site family, member 11, transcript variant X1	0.64611	1.31578	0.281149	0.52072	1.00642	0.979752	0.991725	1.2531	0.37398	0.612648	GO:0001649 osteoblast differentiation; GO:0001822 kidney development; GO:0001837 epithelial to mesenchymal transition; GO:0003138 primary heart field specification; GO:0003139 secondary heart field specification; GO:0003151 outflow tract morphogenesis; GO:0003281 ventricular septum development; GO:0003283 atrial septum development; GO:0003402 planar cell polarity pathway involved in axis elongati…	GO:0005576 extracellular region; GO:0005615 extracellular space; GO:0005737 cytoplasm; GO:0031012 extracellular matrix	GO:0005096 GTPase activator activity; GO:0005102 signaling receptor binding; GO:0005109 frizzled binding; GO:0005125 cytokine activity; GO:0005515 protein binding; GO:0030295 protein kinase activator activity	04150 mTOR signaling pathway; 04310 Wnt signaling pathway; 04390 Hippo signaling pathway; 04550 Signaling pathways regulating pluripotency of stem cells; 04916 Melanogenesis; 04934 Cushing syndrome; 05010 Alzheimer disease; 05022 Pathways of neurodegeneration - multiple diseases; 05165 Human papillomavirus infection; 05200 Pathways in cancer; 05205 Proteoglycans in cancer; 05217 Basal cell carcin…
27220	Cartpt	CART prepropeptide, transcript variant 2	2.45042	1.1291	0.189945	0.411662	1.22712	0.0314781	0.126116	1.2527	0.0188576	0.0876901	GO:0001678 cellular glucose homeostasis; GO:0007186 G protein-coupled receptor signaling pathway; GO:0007218 neuropeptide signaling pathway; GO:0007268 chemical synaptic transmission; GO:0008343 adult feeding behavior; GO:0009267 cellular response to starvation; GO:0032099 negative regulation of appetite; GO:0032812 positive regulation of epinephrine secretion; GO:0032922 circadian regulation of …	GO:0005576 extracellular region; GO:0005615 extracellular space; GO:0030141 secretory granule	GO:0005184 neuropeptide hormone activity	NA
118568312	LOC118568312	protein transport protein sec31-like	12.9371	1.20453	0.0278964	0.115803	1.13125	0.135528	0.333694	1.25228	0.00906741	0.0516305	NA	NA	NA	NA
67119	Ccdc159	coiled-coil domain containing 159, transcript variant 2	0.761218	1.13128	0.486653	0.706948	1.20202	0.301969	0.542954	1.25182	0.209788	0.437535	GO:0008150 biological_process	GO:0005575 cellular_component	GO:0003674 molecular_function	NA
100382	AW011738	expressed sequence AW011738	0.211102	-1.1494	0.500237	0.717555	-1.31051	0.195411	0.419105	1.25156	0.280406	0.519986	GO:0008150 biological_process	GO:0005575 cellular_component	GO:0003674 molecular_function	NA
102641372	Gm38553	predicted gene, 38553	0.773144	1.35736	0.200893	0.426156	-1.06202	0.798331	0.904482	1.25153	0.344364	0.585237	NA	NA	NA	NA
78388	Mvp	major vault protein	1.97256	1.01213	0.907087	0.958394	1.04732	0.655046	0.823597	1.25149	0.0369241	0.141015	GO:0008283 cell population proliferation; GO:0031953 negative regulation of protein autophosphorylation; GO:0038127 ERBB signaling pathway; GO:0042059 negative regulation of epidermal growth factor receptor signaling pathway; GO:0061099 negative regulation of protein tyrosine kinase activity; GO:0072376 protein activation cascade	GO:0005634 nucleus; GO:0005737 cytoplasm; GO:0005829 cytosol; GO:0005856 cytoskeleton; GO:0048471 perinuclear region of cytoplasm	GO:0019901 protein kinase binding; GO:0019903 protein phosphatase binding; GO:0042802 identical protein binding	NA
93710	Pcdhga2	protocadherin gamma subfamily A, 2	-0.185284	1.04984	0.897486	0.953995	-1.54904	0.251945	0.488418	1.25114	0.55407	0.757092	NA	GO:0016020 membrane	GO:0003674 molecular_function	NA
320225	Catsperg1	cation channel sperm associated auxiliary subunit gamma 1, transcript variant X15	1.31341	1.1996	0.389495	0.626199	1.44775	0.086387	0.249249	1.25102	0.291244	0.531514	GO:0008150 biological_process	GO:0016020 membrane; GO:0016021 integral component of membrane; GO:0031514 motile cilium; GO:0036128 CatSper complex; GO:0097228 sperm principal piece	GO:0003674 molecular_function	NA
74034	4632404H12Rik	RIKEN cDNA 4632404H12 gene	0.299674	1.13835	0.513409	0.72726	-1.03198	0.873389	0.942302	1.25077	0.262671	0.500322	GO:0008150 biological_process	GO:0005575 cellular_component	GO:0003674 molecular_function	NA
118567469	LOC118567469	uncharacterized LOC118567469, transcript variant X1	3.2084	1.15505	0.286143	0.526145	-1.16613	0.256101	0.493012	1.25075	0.102538	0.279072	NA	NA	NA	NA
13537	Dusp2	dual specificity phosphatase 2	4.12839	1.2854	0.000351079	0.00435745	1.04621	0.47052	0.694123	1.2506	0.00114595	0.0109566	GO:0001706 endoderm formation; GO:0006470 protein dephosphorylation; GO:0016311 dephosphorylation; GO:0043409 negative regulation of MAPK cascade	GO:0005634 nucleus; GO:0005654 nucleoplasm; GO:0005737 cytoplasm; GO:0031965 nuclear membrane	GO:0004721 phosphoprotein phosphatase activity; GO:0004722 protein serine/threonine phosphatase activity; GO:0004725 protein tyrosine phosphatase activity; GO:0005515 protein binding; GO:0008138 protein tyrosine/serine/threonine phosphatase activity; GO:0008330 protein tyrosine/threonine phosphatase activity; GO:0016787 hydrolase activity; GO:0016791 phosphatase activity; GO:0017017 MAP kinase ty…	04010 MAPK signaling pathway
231633	Tmem119	transmembrane protein 119	1.56203	1.28149	0.0837288	0.2442	1.0142	0.919509	0.964262	1.24972	0.11822	0.30553	GO:0001503 ossification; GO:0001649 osteoblast differentiation; GO:0001934 positive regulation of protein phosphorylation; GO:0001958 endochondral ossification; GO:0007283 spermatogenesis; GO:0010628 positive regulation of gene expression; GO:0010832 negative regulation of myotube differentiation; GO:0030154 cell differentiation; GO:0030501 positive regulation of bone mineralization; GO:0031214 b…	GO:0005737 cytoplasm; GO:0005783 endoplasmic reticulum; GO:0005886 plasma membrane; GO:0016020 membrane; GO:0016021 integral component of membrane	GO:0005515 protein binding	NA
22774	Zic4	zinc finger protein of the cerebellum 4, transcript variant X25	1.50217	1.14902	0.303038	0.543981	1.18192	0.217184	0.446912	1.24906	0.104106	0.281728	GO:0006357 regulation of transcription by RNA polymerase II; GO:0007417 central nervous system development	GO:0005634 nucleus	GO:0000977 RNA polymerase II transcription regulatory region sequence-specific DNA binding; GO:0000978 RNA polymerase II cis-regulatory region sequence-specific DNA binding; GO:0000981 DNA-binding transcription factor activity, RNA polymerase II-specific; GO:0003677 DNA binding; GO:0046872 metal ion binding; GO:1990837 sequence-specific double-stranded DNA binding	NA
118568495	LOC118568495	uncharacterized LOC118568495	0.595059	-1.2178	0.29739	0.538043	-1.04924	0.797503	0.903989	1.24898	0.240923	0.47545	NA	NA	NA	NA
69747	Zswim7	zinc finger SWIM-type containing 7	1.967	1.20291	0.140049	0.340605	1.33444	0.0248066	0.106549	1.24883	0.0784193	0.234079	GO:0000724 double-strand break repair via homologous recombination; GO:0006281 DNA repair; GO:0006310 DNA recombination; GO:0006974 cellular response to DNA damage stimulus; GO:0050821 protein stabilization	GO:0005634 nucleus; GO:0097196 Shu complex	GO:0008270 zinc ion binding; GO:0046872 metal ion binding	NA
67703	Kirrel3	kirre like nephrin family adhesion molecule 3, transcript variant X9	0.462943	1.09664	0.82763	0.919348	-1.18464	0.689515	0.843907	1.24829	0.601408	0.789014	GO:0001764 neuron migration; GO:0002121 inter-male aggressive behavior; GO:0007155 cell adhesion; GO:0007156 homophilic cell adhesion via plasma membrane adhesion molecules; GO:0007416 synapse assembly; GO:0021740 principal sensory nucleus of trigeminal nerve development; GO:0021766 hippocampus development; GO:0030097 hemopoiesis; GO:0048812 neuron projection morphogenesis; GO:0072102 glomerulus …	GO:0005576 extracellular region; GO:0005886 plasma membrane; GO:0005887 integral component of plasma membrane; GO:0005911 cell-cell junction; GO:0008021 synaptic vesicle; GO:0016020 membrane; GO:0016021 integral component of membrane; GO:0030424 axon; GO:0030425 dendrite; GO:0042995 cell projection; GO:0043198 dendritic shaft	GO:0005515 protein binding; GO:0030165 PDZ domain binding; GO:0050839 cell adhesion molecule binding	NA
69215	Sat2	spermidine/spermine N1-acetyl transferase 2, transcript variant X1	0.76779	-1.15951	0.428717	0.659811	1.26815	0.20793	0.435161	1.24792	0.239503	0.473794	GO:0008215 spermine metabolic process; GO:0008216 spermidine metabolic process; GO:0032918 spermidine acetylation; GO:0032919 spermine acetylation; GO:0032920 putrescine acetylation; GO:0046204 nor-spermidine metabolic process	GO:0005737 cytoplasm	GO:0004145 diamine N-acetyltransferase activity; GO:0008080 N-acetyltransferase activity; GO:0016740 transferase activity; GO:0016746 acyltransferase activity; GO:0019809 spermidine binding; GO:0042802 identical protein binding	00330 Arginine and proline metabolism; 01100 Metabolic pathways; 04216 Ferroptosis
70450	Unc13d	unc-13 homolog D, transcript variant X3	1.25312	-1.39374	0.0746166	0.226494	1.0164	0.928345	0.968337	1.2469	0.22863	0.460695	GO:0002432 granuloma formation; GO:0002467 germinal center formation; GO:0006887 exocytosis; GO:0006909 phagocytosis; GO:0043304 regulation of mast cell degranulation; GO:0043320 natural killer cell degranulation; GO:0045921 positive regulation of exocytosis; GO:0046903 secretion; GO:0051607 defense response to virus; GO:0051649 establishment of localization in cell; GO:0061789 dense core granule…	GO:0005737 cytoplasm; GO:0005764 lysosome; GO:0005768 endosome; GO:0005829 cytosol; GO:0016020 membrane; GO:0033093 Weibel-Palade body; GO:0043231 intracellular membrane-bounded organelle; GO:0070382 exocytic vesicle; GO:0099503 secretory vesicle	GO:0005515 protein binding; GO:0031267 small GTPase binding; GO:0046872 metal ion binding	NA
407793	BC039966	cDNA sequence BC039966	-0.236952	1.0106	0.962522	0.984124	-1.07494	0.74761	0.877378	1.24548	0.33197	0.573469	GO:0008150 biological_process	GO:0005575 cellular_component	GO:0003674 molecular_function	NA
115488140	Gm53057	predicted gene 53057	0.181391	-1.04729	0.82857	0.919912	1.07297	0.741511	0.874108	1.24542	0.308093	0.549525	NA	NA	NA	NA
233210	Prr12	proline rich 12	5.90673	1.19253	5.41459e-05	0.00100456	1.20612	2.344e-05	0.000516283	1.24531	2.23311e-06	7.65417e-05	GO:0008150 biological_process	GO:0005575 cellular_component; GO:0005634 nucleus; GO:0030054 cell junction; GO:0043005 neuron projection; GO:0045202 synapse	GO:0003674 molecular_function; GO:0003677 DNA binding	NA
14282	Fosb	FBJ osteosarcoma oncogene B, transcript variant 1	0.40108	-1.09203	0.607737	0.793411	-1.20827	0.274075	0.513086	1.24521	0.206504	0.433406	GO:0006355 regulation of DNA-templated transcription; GO:0006357 regulation of transcription by RNA polymerase II; GO:0006366 transcription by RNA polymerase II; GO:0045944 positive regulation of transcription by RNA polymerase II; GO:0071277 cellular response to calcium ion	GO:0005634 nucleus; GO:0005654 nucleoplasm; GO:0043231 intracellular membrane-bounded organelle	GO:0000978 RNA polymerase II cis-regulatory region sequence-specific DNA binding; GO:0000981 DNA-binding transcription factor activity, RNA polymerase II-specific; GO:0001228 DNA-binding transcription activator activity, RNA polymerase II-specific; GO:0003677 DNA binding; GO:0003690 double-stranded DNA binding; GO:0003700 DNA-binding transcription factor activity; GO:0043565 sequence-specific DNA…	04380 Osteoclast differentiation; 04657 IL-17 signaling pathway; 05030 Cocaine addiction; 05031 Amphetamine addiction; 05034 Alcoholism
76223	Agbl3	ATP/GTP binding protein-like 3, transcript variant 4	2.01739	1.00245	0.986641	0.994487	1.15073	0.340766	0.581757	1.24455	0.142194	0.343885	GO:0006508 proteolysis; GO:0035610 protein side chain deglutamylation	GO:0005737 cytoplasm; GO:0005829 cytosol	GO:0004180 carboxypeptidase activity; GO:0004181 metallocarboxypeptidase activity; GO:0008233 peptidase activity; GO:0008237 metallopeptidase activity; GO:0008270 zinc ion binding; GO:0016787 hydrolase activity; GO:0046872 metal ion binding	NA
101055907	Gm15246	predicted gene 15246, transcript variant X3	1.15624	-1.10175	0.56716	0.7661	1.24707	0.197654	0.421955	1.2445	0.201764	0.427236	GO:0008150 biological_process	GO:0005575 cellular_component	GO:0003674 molecular_function	NA
66308	Mplkip	M-phase specific PLK1 intereacting protein	1.75883	-1.04605	0.698289	0.848921	-1.0302	0.7977	0.904092	1.24379	0.0680559	0.213098	GO:0007049 cell cycle; GO:0051301 cell division	GO:0005634 nucleus; GO:0005654 nucleoplasm; GO:0005737 cytoplasm; GO:0005794 Golgi apparatus; GO:0005813 centrosome; GO:0005856 cytoskeleton; GO:0030496 midbody; GO:0043231 intracellular membrane-bounded organelle	GO:0003674 molecular_function	NA
75140	Slxl1	Slx-like 1	2.04678	1.11533	0.546669	0.751751	1.62877	0.0108955	0.0591079	1.24357	0.233179	0.465968	GO:0007286 spermatid development; GO:0007338 single fertilization; GO:0007339 binding of sperm to zona pellucida; GO:0007530 sex determination; GO:0010468 regulation of gene expression; GO:0048515 spermatid differentiation; GO:0051321 meiotic cell cycle	GO:0000795 synaptonemal complex; GO:0001669 acrosomal vesicle; GO:0005737 cytoplasm	GO:0005515 protein binding	NA
57913	Pidd1	p53 induced death domain protein 1, transcript variant X5	3.72291	1.03606	0.568112	0.766798	-1.07682	0.237564	0.471425	1.24353	0.00136542	0.0125274	GO:0006915 apoptotic process; GO:0006919 activation of cysteine-type endopeptidase activity involved in apoptotic process; GO:0006974 cellular response to DNA damage stimulus; GO:0006977 DNA damage response, signal transduction by p53 class mediator resulting in cell cycle arrest; GO:0007165 signal transduction; GO:0008625 extrinsic apoptotic signaling pathway via death domain receptors; GO:00165…	GO:0005634 nucleus; GO:0005730 nucleolus; GO:0005737 cytoplasm; GO:0005794 Golgi apparatus; GO:0005829 cytosol; GO:1905369 endopeptidase complex	GO:0004175 endopeptidase activity; GO:0005515 protein binding; GO:0016787 hydrolase activity	04064 NF-kappa B signaling pathway; 04115 p53 signaling pathway; 04210 Apoptosis
108169043	Gm46911	predicted gene, 46911, transcript variant X1	1.48185	-1.09622	0.677322	0.836896	1.3549	0.175401	0.392167	1.24339	0.327242	0.568829	NA	NA	NA	NA
268935	Scube3	signal peptide, CUB domain, EGF-like 3, transcript variant 1	2.48231	-1.02856	0.79976	0.905306	-1.03022	0.788591	0.899214	1.24269	0.0580797	0.191487	GO:0007165 signal transduction; GO:0030513 positive regulation of BMP signaling pathway; GO:0045669 positive regulation of osteoblast differentiation; GO:0045880 positive regulation of smoothened signaling pathway	GO:0005576 extracellular region; GO:0005615 extracellular space; GO:0005886 plasma membrane; GO:0009986 cell surface	GO:0005509 calcium ion binding; GO:0036122 BMP binding; GO:0042802 identical protein binding; GO:0070700 BMP receptor binding	NA
85029	Rpph1	ribonuclease P RNA component H1	-0.401686	1.03771	0.89718	0.953794	1.095	0.751543	0.879627	1.24101	0.453188	0.68017	NA	NA	NA	NA
211978	Zfyve26	zinc finger, FYVE domain containing 26, transcript variant X3	4.89224	1.09661	0.103173	0.280116	1.10473	0.0795321	0.236335	1.24099	0.000486627	0.00564959	GO:0000281 mitotic cytokinesis; GO:0000724 double-strand break repair via homologous recombination; GO:0006281 DNA repair; GO:0006974 cellular response to DNA damage stimulus; GO:0007040 lysosome organization; GO:0007049 cell cycle; GO:0032465 regulation of cytokinesis; GO:0051301 cell division; GO:1905037 autophagosome organization	GO:0005737 cytoplasm; GO:0005764 lysosome; GO:0005769 early endosome; GO:0005770 late endosome; GO:0005813 centrosome; GO:0005856 cytoskeleton; GO:0030496 midbody	GO:0008289 lipid binding; GO:0019901 protein kinase binding; GO:0032266 phosphatidylinositol-3-phosphate binding; GO:0046872 metal ion binding	NA
115489417	LOC115489417	uncharacterized LOC115489417, transcript variant X1	1.00506	1.18761	0.348261	0.58878	-1.0545	0.770621	0.889829	1.24093	0.241086	0.475684	NA	NA	NA	NA
102635478	Gm32806	predicted gene, 32806	1.61781	-1.01402	0.919867	0.964388	-1.27621	0.0861277	0.248773	1.24074	0.126893	0.319979	NA	NA	NA	NA
233575	Pgap2	post-GPI attachment to proteins 2, transcript variant 4	3.0072	1.02425	0.725293	0.864966	1.00896	0.895804	0.952987	1.2405	0.00346437	0.0251581	GO:0006506 GPI anchor biosynthetic process; GO:0072659 protein localization to plasma membrane	GO:0000139 Golgi membrane; GO:0005783 endoplasmic reticulum; GO:0005789 endoplasmic reticulum membrane; GO:0005794 Golgi apparatus; GO:0016020 membrane; GO:0016021 integral component of membrane	NA	NA
207495	Baiap2l2	BAI1-associated protein 2-like 2, transcript variant X5	-0.172059	1.1845	0.506061	0.721831	1.3497	0.242837	0.477623	1.24027	0.398885	0.634356	GO:0007009 plasma membrane organization; GO:0030838 positive regulation of actin filament polymerization; GO:0051017 actin filament bundle assembly; GO:0051764 actin crosslink formation; GO:0061024 membrane organization; GO:2000251 positive regulation of actin cytoskeleton reorganization	GO:0005654 nucleoplasm; GO:0005829 cytosol; GO:0005886 plasma membrane; GO:0012506 vesicle membrane; GO:0016020 membrane; GO:0030054 cell junction; GO:0031410 cytoplasmic vesicle; GO:0044291 cell-cell contact zone; GO:0071439 clathrin complex	GO:0005543 phospholipid binding; GO:0008289 lipid binding; GO:0042802 identical protein binding	NA
320683	Zfp629	zinc finger protein 629, transcript variant 2	5.01986	-1.02175	0.669416	0.832181	1.0167	0.742291	0.874506	1.23948	0.000183245	0.00263112	GO:0006357 regulation of transcription by RNA polymerase II	GO:0005634 nucleus	GO:0000978 RNA polymerase II cis-regulatory region sequence-specific DNA binding; GO:0001228 DNA-binding transcription activator activity, RNA polymerase II-specific; GO:0003677 DNA binding; GO:0046872 metal ion binding	NA
230868	Igsf21	immunoglobulin superfamily, member 21	0.184783	-1.16048	0.544212	0.74993	1.03726	0.881152	0.946126	1.23919	0.383898	0.621383	GO:0007156 homophilic cell adhesion via plasma membrane adhesion molecules; GO:0007157 heterophilic cell-cell adhesion via plasma membrane cell adhesion molecules; GO:0060074 synapse maturation	GO:0005886 plasma membrane; GO:0005912 adherens junction; GO:0016020 membrane; GO:0030054 cell junction; GO:0031225 anchored component of membrane; GO:0031362 anchored component of external side of plasma membrane; GO:0042734 presynaptic membrane; GO:0045202 synapse; GO:0045211 postsynaptic membrane; GO:0060077 inhibitory synapse	GO:0005515 protein binding	NA
235633	Als2cl	ALS2 C-terminal like, transcript variant X7	0.645706	-1.41237	0.0493827	0.171798	1.0503	0.772448	0.890725	1.23901	0.212757	0.441337	GO:0007032 endosome organization; GO:0008104 protein localization; GO:0016197 endosomal transport; GO:0043087 regulation of GTPase activity	GO:0005737 cytoplasm; GO:0031410 cytoplasmic vesicle; GO:0043231 intracellular membrane-bounded organelle	GO:0005096 GTPase activator activity; GO:0005515 protein binding; GO:0031267 small GTPase binding; GO:0042802 identical protein binding	NA
15194	Htt	huntingtin	6.54072	1.166	0.00251306	0.0197983	1.19878	0.000522079	0.00597391	1.23883	7.6282e-05	0.00131185	GO:0000050 urea cycle; GO:0000052 citrulline metabolic process; GO:0000132 establishment of mitotic spindle orientation; GO:0006839 mitochondrial transport; GO:0006888 endoplasmic reticulum to Golgi vesicle-mediated transport; GO:0006890 retrograde vesicle-mediated transport, Golgi to endoplasmic reticulum; GO:0007005 mitochondrion organization; GO:0007029 endoplasmic reticulum organization; GO:0…	GO:0005634 nucleus; GO:0005654 nucleoplasm; GO:0005737 cytoplasm; GO:0005769 early endosome; GO:0005770 late endosome; GO:0005776 autophagosome; GO:0005783 endoplasmic reticulum; GO:0005794 Golgi apparatus; GO:0005814 centriole; GO:0005829 cytosol; GO:0014069 postsynaptic density; GO:0016234 inclusion body; GO:0030136 clathrin-coated vesicle; GO:0030424 axon; GO:0030425 dendrite; GO:0030659 cytop…	GO:0002039 p53 binding; GO:0005102 signaling receptor binding; GO:0005515 protein binding; GO:0005522 profilin binding; GO:0008134 transcription factor binding; GO:0019900 kinase binding; GO:0031072 heat shock protein binding; GO:0034452 dynactin binding; GO:0042802 identical protein binding; GO:0044325 transmembrane transporter binding; GO:0045505 dynein intermediate chain binding; GO:0048487 be…	05016 Huntington disease; 05022 Pathways of neurodegeneration - multiple diseases
15204	Herc2	HECT and RLD domain containing E3 ubiquitin protein ligase 2, transcript variant 2	6.90877	1.29276	2.7804e-07	1.39988e-05	1.35137	1.43193e-08	1.20962e-06	1.2388	5.49124e-06	0.000158863	GO:0006281 DNA repair; GO:0006974 cellular response to DNA damage stimulus; GO:0007283 spermatogenesis; GO:0016567 protein ubiquitination; GO:0043161 proteasome-mediated ubiquitin-dependent protein catabolic process	GO:0005634 nucleus; GO:0005737 cytoplasm; GO:0005743 mitochondrial inner membrane; GO:0005829 cytosol; GO:0005856 cytoskeleton; GO:0005886 plasma membrane; GO:0016020 membrane	GO:0004842 ubiquitin-protein transferase activity; GO:0008270 zinc ion binding; GO:0016740 transferase activity; GO:0031625 ubiquitin protein ligase binding; GO:0032183 SUMO binding; GO:0046872 metal ion binding; GO:0061630 ubiquitin protein ligase activity	04120 Ubiquitin mediated proteolysis
72145	Wdfy3	WD repeat and FYVE domain containing 3, transcript variant X1	6.64197	1.23519	8.14273e-05	0.00138334	1.28653	7.18907e-06	0.0001981	1.23748	7.29137e-05	0.00126953	GO:0006914 autophagy; GO:0007275 multicellular organism development; GO:0035973 aggrephagy	GO:0005634 nucleus; GO:0005635 nuclear envelope; GO:0005654 nucleoplasm; GO:0005730 nucleolus; GO:0005737 cytoplasm; GO:0005776 autophagosome; GO:0005829 cytosol; GO:0005886 plasma membrane; GO:0016020 membrane; GO:0016234 inclusion body; GO:0016605 PML body; GO:0019898 extrinsic component of membrane; GO:0034274 Atg12-Atg5-Atg16 complex; GO:0042995 cell projection; GO:0097635 extrinsic component…	GO:0003831 beta-N-acetylglucosaminylglycopeptide beta-1,4-galactosyltransferase activity; GO:0005545 1-phosphatidylinositol binding; GO:0008289 lipid binding; GO:0046872 metal ion binding	NA
217217	Asb16	ankyrin repeat and SOCS box-containing 16	0.0083154	-1.08778	0.709116	0.855336	-1.22788	0.365698	0.604954	1.23713	0.348699	0.589181	GO:0008150 biological_process; GO:0035556 intracellular signal transduction	NA	GO:0003674 molecular_function	NA
78801	Ak7	adenylate kinase 7	-0.563875	-1.35551	0.33151	0.573074	-1.34882	0.339305	0.580362	1.23611	0.496716	0.714861	GO:0002437 inflammatory response to antigenic stimulus; GO:0003351 epithelial cilium movement involved in extracellular fluid movement; GO:0006139 nucleobase-containing compound metabolic process; GO:0006165 nucleoside diphosphate phosphorylation; GO:0007283 spermatogenesis; GO:0007420 brain development; GO:0009142 nucleoside triphosphate biosynthetic process; GO:0016310 phosphorylation; GO:00300…	GO:0005737 cytoplasm; GO:0005929 cilium; GO:0031514 motile cilium; GO:0042995 cell projection	GO:0000166 nucleotide binding; GO:0004017 adenylate kinase activity; GO:0004127 cytidylate kinase activity; GO:0004550 nucleoside diphosphate kinase activity; GO:0005524 ATP binding; GO:0016301 kinase activity; GO:0016740 transferase activity; GO:0019205 nucleobase-containing compound kinase activity	00230 Purine metabolism; 00730 Thiamine metabolism; 01100 Metabolic pathways; 01232 Nucleotide metabolism; 01240 Biosynthesis of cofactors
72350	Zc2hc1c	zinc finger, C2HC-type containing 1C	0.454916	-1.5269	0.0851547	0.246849	1.24054	0.371189	0.610267	1.23598	0.379311	0.617243	GO:0008150 biological_process	GO:0005575 cellular_component	GO:0003674 molecular_function; GO:0046872 metal ion binding	NA
101669761	Gm15694	predicted gene 15694	0.188839	-1.01989	0.940595	0.974195	1.02278	0.932072	0.970048	1.23592	0.425434	0.657019	NA	NA	NA	NA
433406	Gm13363	predicted gene 13363	-0.160914	1.34464	0.531554	0.740494	-2.12988	0.116977	0.303524	1.23495	0.655138	0.823617	NA	NA	NA	NA
192651	Zfp286	zinc finger protein 286, transcript variant X11	0.981711	-1.00682	0.9635	0.984585	1.36388	0.0440199	0.159019	1.23477	0.162911	0.374219	GO:0006357 regulation of transcription by RNA polymerase II	GO:0005634 nucleus	GO:0000978 RNA polymerase II cis-regulatory region sequence-specific DNA binding; GO:0000981 DNA-binding transcription factor activity, RNA polymerase II-specific	05168 Herpes simplex virus 1 infection
102633429	Gm31259	predicted gene, 31259, transcript variant X2	2.30938	1.02092	0.837433	0.924219	-1.22879	0.0486879	0.170129	1.23446	0.044186	0.159445	NA	NA	NA	NA
16162	Il12rb2	interleukin 12 receptor, beta 2, transcript variant X1	-0.492751	2.39878	0.00173281	0.014985	-1.04083	0.875309	0.943448	1.23426	0.411908	0.645475	GO:0006955 immune response; GO:0018108 peptidyl-tyrosine phosphorylation; GO:0019221 cytokine-mediated signaling pathway; GO:0032496 response to lipopolysaccharide; GO:0032609 interferon-gamma production; GO:0032729 positive regulation of interferon-gamma production; GO:0032819 positive regulation of natural killer cell proliferation; GO:0034097 response to cytokine; GO:0042102 positive regulatio…	GO:0005886 plasma membrane; GO:0009897 external side of plasma membrane; GO:0016020 membrane; GO:0016021 integral component of membrane; GO:0042022 interleukin-12 receptor complex; GO:0043235 receptor complex	GO:0004896 cytokine receptor activity; GO:0005515 protein binding; GO:0019901 protein kinase binding; GO:0019955 cytokine binding	04060 Cytokine-cytokine receptor interaction; 04630 JAK-STAT signaling pathway; 04658 Th1 and Th2 cell differentiation; 05200 Pathways in cancer; 05321 Inflammatory bowel disease
353235	Pcdha8	protocadherin alpha 8	4.12842	-1.06148	0.52277	0.733946	-1.06063	0.528305	0.738084	1.23419	0.030236	0.122555	GO:0007155 cell adhesion	GO:0005887 integral component of plasma membrane; GO:0016020 membrane	GO:0003674 molecular_function	NA
110265	Msra	methionine sulfoxide reductase A, transcript variant X3	2.31576	-1.35465	0.00501284	0.0331477	1.07733	0.461131	0.686622	1.23413	0.0438538	0.158631	GO:0007568 aging; GO:0034599 cellular response to oxidative stress	GO:0005634 nucleus; GO:0005654 nucleoplasm; GO:0005737 cytoplasm; GO:0005739 mitochondrion; GO:0005829 cytosol; GO:0005886 plasma membrane; GO:0015629 actin cytoskeleton; GO:0016020 membrane	GO:0008113 peptide-methionine (S)-S-oxide reductase activity; GO:0016491 oxidoreductase activity; GO:0036456 L-methionine-(S)-S-oxide reductase activity	NA
75475	Oplah	5-oxoprolinase (ATP-hydrolysing), transcript variant X2	2.02562	1.07104	0.584451	0.7776	-1.05954	0.644623	0.816962	1.23305	0.102317	0.278619	GO:0006749 glutathione metabolic process	NA	GO:0000166 nucleotide binding; GO:0003824 catalytic activity; GO:0005524 ATP binding; GO:0016787 hydrolase activity; GO:0017168 5-oxoprolinase (ATP-hydrolyzing) activity; GO:0042802 identical protein binding	00480 Glutathione metabolism; 01100 Metabolic pathways
73747	Shld1	shieldin complex subunit 1, transcript variant 1	1.92205	1.13463	0.364745	0.604138	1.22707	0.146692	0.350927	1.23277	0.138092	0.337707	GO:0002208 somatic diversification of immunoglobulins involved in immune response; GO:0006281 DNA repair; GO:0006974 cellular response to DNA damage stimulus; GO:0043247 telomere maintenance in response to DNA damage; GO:0045830 positive regulation of isotype switching; GO:2000042 negative regulation of double-strand break repair via homologous recombination; GO:2001032 regulation of double-stran…	GO:0000785 chromatin; GO:0005694 chromosome; GO:0035861 site of double-strand break	GO:0003674 molecular_function	NA
18976	Pomc	pro-opiomelanocortin-alpha, transcript variant 5	0.392012	1.39318	0.124224	0.315559	1.40866	0.112676	0.296451	1.23262	0.326076	0.567607	GO:0006091 generation of precursor metabolites and energy; GO:0007165 signal transduction; GO:0007218 neuropeptide signaling pathway; GO:0007267 cell-cell signaling; GO:0008217 regulation of blood pressure; GO:0019722 calcium-mediated signaling; GO:0031640 killing of cells of another organism; GO:0032098 regulation of appetite; GO:0032720 negative regulation of tumor necrosis factor production; G…	GO:0005576 extracellular region; GO:0005615 extracellular space; GO:0005737 cytoplasm; GO:0005782 peroxisomal matrix; GO:0030141 secretory granule	GO:0001664 G protein-coupled receptor binding; GO:0005102 signaling receptor binding; GO:0005179 hormone activity; GO:0005515 protein binding; GO:0031781 type 3 melanocortin receptor binding; GO:0031782 type 4 melanocortin receptor binding; GO:0070996 type 1 melanocortin receptor binding	04024 cAMP signaling pathway; 04080 Neuroactive ligand-receptor interaction; 04915 Estrogen signaling pathway; 04916 Melanogenesis; 04920 Adipocytokine signaling pathway; 04925 Aldosterone synthesis and secretion; 04927 Cortisol synthesis and secretion; 04934 Cushing syndrome
105246862	Gm42072	predicted gene, 42072, transcript variant X1	-0.551421	-1.77329	0.027898	0.115805	1.12709	0.631932	0.809099	1.2326	0.404387	0.639119	NA	NA	NA	NA
67582	Slc25a26	solute carrier family 25 (mitochondrial carrier, phosphate carrier), member 26	2.86364	1.15076	0.259344	0.496864	1.0028	0.981902	0.992681	1.23258	0.0974812	0.269858	GO:0015805 S-adenosyl-L-methionine transport; GO:0055085 transmembrane transport	GO:0005739 mitochondrion; GO:0005743 mitochondrial inner membrane; GO:0016020 membrane; GO:0016021 integral component of membrane	GO:0000095 S-adenosyl-L-methionine transmembrane transporter activity	NA
17175	Masp2	mannan-binding lectin serine peptidase 2, transcript variant X1	1.51915	-1.27872	0.14983	0.355612	-1.05234	0.760916	0.884901	1.23242	0.218555	0.44863	GO:0001867 complement activation, lectin pathway; GO:0002376 immune system process; GO:0002752 cell surface pattern recognition receptor signaling pathway; GO:0006508 proteolysis; GO:0006958 complement activation, classical pathway; GO:0045087 innate immune response; GO:1903028 positive regulation of opsonization	GO:0005576 extracellular region; GO:0005615 extracellular space; GO:1905370 serine-type endopeptidase complex	GO:0001855 complement component C4b binding; GO:0004252 serine-type endopeptidase activity; GO:0005509 calcium ion binding; GO:0008233 peptidase activity; GO:0008236 serine-type peptidase activity; GO:0016787 hydrolase activity; GO:0042802 identical protein binding; GO:0046872 metal ion binding; GO:0048306 calcium-dependent protein binding	04610 Complement and coagulation cascades; 05150 Staphylococcus aureus infection; 05171 Coronavirus disease - COVID-19
328186	Gm10336	predicted gene 10336	3.94818	1.15728	0.144959	0.348206	-1.14824	0.166978	0.380104	1.23152	0.0414117	0.152551	GO:0008150 biological_process	GO:0005575 cellular_component	GO:0003674 molecular_function	NA
22371	Vwf	Von Willebrand factor, transcript variant X1	2.9056	-1.00687	0.925817	0.9672	1.19253	0.0224135	0.0991415	1.23106	0.00804189	0.0472212	GO:0001889 liver development; GO:0001890 placenta development; GO:0007155 cell adhesion; GO:0007596 blood coagulation; GO:0007599 hemostasis; GO:0030168 platelet activation; GO:0031589 cell-substrate adhesion; GO:1902533 positive regulation of intracellular signal transduction	GO:0005576 extracellular region; GO:0005615 extracellular space; GO:0005737 cytoplasm; GO:0005783 endoplasmic reticulum; GO:0009897 external side of plasma membrane; GO:0031012 extracellular matrix; GO:0033093 Weibel-Palade body; GO:0062023 collagen-containing extracellular matrix	GO:0002020 protease binding; GO:0005178 integrin binding; GO:0005201 extracellular matrix structural constituent; GO:0005515 protein binding; GO:0005518 collagen binding; GO:0019865 immunoglobulin binding; GO:0042802 identical protein binding; GO:0047485 protein N-terminus binding; GO:0051087 chaperone binding	04151 PI3K-Akt signaling pathway; 04510 Focal adhesion; 04512 ECM-receptor interaction; 04610 Complement and coagulation cascades; 04611 Platelet activation; 04613 Neutrophil extracellular trap formation; 05165 Human papillomavirus infection; 05171 Coronavirus disease - COVID-19
115487482	Gm51821	predicted gene, 51821	1.01413	1.22603	0.27065	0.509366	-1.04368	0.815333	0.912951	1.23086	0.26171	0.499355	NA	NA	NA	NA
11515	Adcy9	adenylate cyclase 9, transcript variant 2	1.56777	1.03291	0.794001	0.901981	-1.18909	0.169487	0.383846	1.23071	0.102063	0.278216	GO:0001701 in utero embryonic development; GO:0006171 cAMP biosynthetic process; GO:0007189 adenylate cyclase-activating G protein-coupled receptor signaling pathway; GO:0009190 cyclic nucleotide biosynthetic process; GO:0035556 intracellular signal transduction; GO:0071880 adenylate cyclase-activating adrenergic receptor signaling pathway	GO:0005886 plasma membrane; GO:0005887 integral component of plasma membrane; GO:0016020 membrane; GO:0016021 integral component of membrane; GO:0030424 axon; GO:0030425 dendrite	GO:0000166 nucleotide binding; GO:0004016 adenylate cyclase activity; GO:0005524 ATP binding; GO:0016829 lyase activity; GO:0016849 phosphorus-oxygen lyase activity; GO:0046872 metal ion binding	00230 Purine metabolism; 01100 Metabolic pathways; 01522 Endocrine resistance; 04015 Rap1 signaling pathway; 04020 Calcium signaling pathway; 04022 cGMP-PKG signaling pathway; 04024 cAMP signaling pathway; 04062 Chemokine signaling pathway; 04072 Phospholipase D signaling pathway; 04114 Oocyte meiosis; 04211 Longevity regulating pathway; 04213 Longevity regulating pathway - multiple species; 0426…
329584	Slc2a4rg-ps	Slc2a4 regulator, pseudogene	0.749141	-1.19616	0.36627	0.605435	1.16918	0.42965	0.660502	1.23068	0.296319	0.53695	NA	NA	NA	NA
15565	Htr6	5-hydroxytryptamine (serotonin) receptor 6	2.07556	1.00631	0.959551	0.982655	-1.09321	0.474526	0.697146	1.23057	0.102581	0.279149	GO:0007165 signal transduction; GO:0007186 G protein-coupled receptor signaling pathway; GO:0007187 G protein-coupled receptor signaling pathway, coupled to cyclic nucleotide second messenger; GO:0007268 chemical synaptic transmission; GO:0007612 learning; GO:0014050 negative regulation of glutamate secretion; GO:0014053 negative regulation of gamma-aminobutyric acid secretion; GO:0014054 positiv…	GO:0005886 plasma membrane; GO:0005887 integral component of plasma membrane; GO:0005929 cilium; GO:0016020 membrane; GO:0016021 integral component of membrane; GO:0030425 dendrite	GO:0004930 G protein-coupled receptor activity; GO:0004993 G protein-coupled serotonin receptor activity; GO:0005515 protein binding; GO:0030594 neurotransmitter receptor activity	04020 Calcium signaling pathway; 04024 cAMP signaling pathway; 04080 Neuroactive ligand-receptor interaction; 04726 Serotonergic synapse
102638019	Gm34687	predicted gene, 34687, transcript variant X3	-0.336747	-1.36161	0.251243	0.487642	1.19427	0.50595	0.721764	1.23042	0.437876	0.667425	NA	NA	NA	NA
230979	Tnfrsf14	tumor necrosis factor receptor superfamily, member 14 (herpesvirus entry mediator), transcript variant X4	-0.60222	1.20772	0.576246	0.772186	-1.2221	0.552701	0.756112	1.22999	0.540117	0.747058	GO:0002250 adaptive immune response; GO:0002367 cytokine production involved in immune response; GO:0002376 immune system process; GO:0002720 positive regulation of cytokine production involved in immune response; GO:0016032 viral process; GO:0031295 T cell costimulation; GO:0035739 CD4-positive, alpha-beta T cell proliferation; GO:0045087 innate immune response; GO:0046642 negative regulation of…	GO:0005886 plasma membrane; GO:0009897 external side of plasma membrane; GO:0016020 membrane; GO:0016021 integral component of membrane	GO:0001618 virus receptor activity; GO:0005515 protein binding; GO:0019955 cytokine binding; GO:0031625 ubiquitin protein ligase binding	03266 Virion - Herpesvirus; 04060 Cytokine-cytokine receptor interaction; 04061 Viral protein interaction with cytokine and cytokine receptor; 05168 Herpes simplex virus 1 infection
17874	Myd88	myeloid differentiation primary response gene 88	1.85347	1.02435	0.812377	0.911507	1.15399	0.164778	0.37679	1.22982	0.048755	0.170275	GO:0002238 response to molecule of fungal origin; GO:0002269 leukocyte activation involved in inflammatory response; GO:0002283 neutrophil activation involved in immune response; GO:0002376 immune system process; GO:0002755 MyD88-dependent toll-like receptor signaling pathway; GO:0006909 phagocytosis; GO:0006915 apoptotic process; GO:0006954 inflammatory response; GO:0006955 immune response; GO:0…	GO:0005634 nucleus; GO:0005737 cytoplasm; GO:0005829 cytosol; GO:0005886 plasma membrane; GO:0014069 postsynaptic density; GO:0032991 protein-containing complex	GO:0005102 signaling receptor binding; GO:0005121 Toll binding; GO:0005149 interleukin-1 receptor binding; GO:0005515 protein binding; GO:0035325 Toll-like receptor binding; GO:0042802 identical protein binding; GO:0043621 protein self-association; GO:0070976 TIR domain binding	04010 MAPK signaling pathway; 04064 NF-kappa B signaling pathway; 04620 Toll-like receptor signaling pathway; 04621 NOD-like receptor signaling pathway; 04936 Alcoholic liver disease; 05132 Salmonella infection; 05133 Pertussis; 05134 Legionellosis; 05135 Yersinia infection; 05140 Leishmaniasis; 05142 Chagas disease; 05143 African trypanosomiasis; 05144 Malaria; 05145 Toxoplasmosis; 05152 Tubercu…
77531	Anks1b	ankyrin repeat and sterile alpha motif domain containing 1B, transcript variant 4	-0.144476	-1.35631	0.367516	0.606813	-1.47071	0.256108	0.493012	1.22976	0.539251	0.746421	GO:0048013 ephrin receptor signaling pathway; GO:0097120 receptor localization to synapse; GO:0099527 postsynapse to nucleus signaling pathway; GO:0099565 chemical synaptic transmission, postsynaptic; GO:1900383 regulation of synaptic plasticity by receptor localization to synapse	GO:0005634 nucleus; GO:0005654 nucleoplasm; GO:0005737 cytoplasm; GO:0005813 centrosome; GO:0005829 cytosol; GO:0005886 plasma membrane; GO:0014069 postsynaptic density; GO:0030054 cell junction; GO:0042995 cell projection; GO:0045202 synapse; GO:0098685 Schaffer collateral - CA1 synapse; GO:0098686 hippocampal mossy fiber to CA3 synapse; GO:0098978 glutamatergic synapse; GO:0099092 postsynaptic …	GO:0005515 protein binding; GO:0046875 ephrin receptor binding	NA
12759	Clu	clusterin, transcript variant X1	1.58944	1.13228	0.338183	0.579329	1.22093	0.12864	0.322803	1.22932	0.116551	0.302838	GO:0000902 cell morphogenesis; GO:0001774 microglial cell activation; GO:0002434 immune complex clearance; GO:0008284 positive regulation of cell population proliferation; GO:0010628 positive regulation of gene expression; GO:0017038 protein import; GO:0031018 endocrine pancreas development; GO:0031333 negative regulation of protein-containing complex assembly; GO:0031334 positive regulation of p…	GO:0005576 extracellular region; GO:0005615 extracellular space; GO:0005634 nucleus; GO:0005737 cytoplasm; GO:0005739 mitochondrion; GO:0005743 mitochondrial inner membrane; GO:0005783 endoplasmic reticulum; GO:0005829 cytosol; GO:0005856 cytoskeleton; GO:0009986 cell surface; GO:0016020 membrane; GO:0016235 aggresome; GO:0030426 growth cone; GO:0031410 cytoplasmic vesicle; GO:0032991 protein-con…	GO:0001540 amyloid-beta binding; GO:0005102 signaling receptor binding; GO:0005515 protein binding; GO:0031625 ubiquitin protein ligase binding; GO:0044877 protein-containing complex binding; GO:0047485 protein N-terminus binding; GO:0048156 tau protein binding; GO:0050750 low-density lipoprotein particle receptor binding; GO:0051082 unfolded protein binding; GO:0051787 misfolded protein binding;…	04610 Complement and coagulation cascades
75304	4930563E22Rik	RIKEN cDNA 4930563E22 gene	0.356149	1.00784	0.972168	0.98834	-1.11862	0.617445	0.799745	1.22915	0.360477	0.600229	GO:0008150 biological_process	GO:0005575 cellular_component	GO:0003674 molecular_function	NA
24058	Sigirr	single immunoglobulin and toll-interleukin 1 receptor (TIR) domain, transcript variant X2	-0.234869	-1.17789	0.48989	0.709367	-1.10668	0.668197	0.831516	1.22889	0.3859	0.623096	GO:0001960 negative regulation of cytokine-mediated signaling pathway; GO:0006953 acute-phase response; GO:0007165 signal transduction; GO:0032682 negative regulation of chemokine production; GO:0043433 negative regulation of DNA-binding transcription factor activity	GO:0016020 membrane; GO:0016021 integral component of membrane	NA	NA
12353	Car6	carbonic anhydrase 6	-0.57749	-2.01129	0.028354	0.117128	-1.57927	0.141794	0.343266	1.22845	0.501679	0.718459	GO:0001580 detection of chemical stimulus involved in sensory perception of bitter taste; GO:0006730 one-carbon metabolic process	GO:0005576 extracellular region; GO:0005615 extracellular space; GO:0005737 cytoplasm; GO:0005829 cytosol	GO:0004089 carbonate dehydratase activity; GO:0008270 zinc ion binding; GO:0016829 lyase activity; GO:0016836 hydro-lyase activity; GO:0046872 metal ion binding	00910 Nitrogen metabolism; 01100 Metabolic pathways
269700	Hectd4	HECT domain E3 ubiquitin protein ligase 4	6.44369	1.25977	8.97006e-05	0.00149683	1.26477	7.24392e-05	0.00126349	1.22837	0.000347813	0.00432507	GO:0006006 glucose metabolic process; GO:0042593 glucose homeostasis	NA	NA	NA
99151	Cercam	cerebral endothelial cell adhesion molecule	2.95678	-1.05534	0.488213	0.707986	1.03837	0.627261	0.805924	1.22789	0.0122607	0.0642894	GO:0007155 cell adhesion	GO:0005575 cellular_component; GO:0005783 endoplasmic reticulum	GO:0042802 identical protein binding	NA
27762	Vwa7	von Willebrand factor A domain containing 7, transcript variant 2	0.953188	-1.3825	0.04389	0.158718	-1.18076	0.288244	0.528378	1.2269	0.193498	0.416529	NA	GO:0005576 extracellular region	NA	NA
433855	AI506816	expressed sequence AI506816, transcript variant 2	1.96479	1.03543	0.762947	0.885918	1.12637	0.306728	0.547982	1.22686	0.0844558	0.245531	GO:0009611 response to wounding	NA	NA	NA
70363	Fam135b	family with sequence similarity 135, member B, transcript variant X3	-0.313473	1.26523	0.382617	0.620208	1.04672	0.864561	0.937858	1.22536	0.449913	0.677466	GO:0044255 cellular lipid metabolic process	GO:0005575 cellular_component	NA	NA
102641752	Gm38574	predicted gene, 38574	0.689663	-1.18995	0.422099	0.654283	1.06991	0.753917	0.880811	1.2241	0.351599	0.591951	NA	NA	NA	03410 Base excision repair; 04140 Autophagy - animal; 04217 Necroptosis; 04613 Neutrophil extracellular trap formation
108169020	LOC108169020	uncharacterized LOC108169020	0.341459	1.57654	0.110305	0.292425	-1.12658	0.669238	0.832136	1.22369	0.470704	0.694219	NA	NA	NA	NA
210808	Lacc1	laccase domain containing 1	1.66786	1.12278	0.390649	0.627208	1.0685	0.621797	0.802513	1.22369	0.139729	0.340039	GO:0002221 pattern recognition receptor signaling pathway; GO:0002376 immune system process; GO:0002720 positive regulation of cytokine production involved in immune response; GO:0006954 inflammatory response; GO:0030641 regulation of cellular pH; GO:0045087 innate immune response; GO:0050727 regulation of inflammatory response; GO:0070431 nucleotide-binding oligomerization domain containing 2 si…	GO:0005634 nucleus; GO:0005737 cytoplasm; GO:0005777 peroxisome; GO:0005783 endoplasmic reticulum	GO:0004000 adenosine deaminase activity; GO:0004731 purine-nucleoside phosphorylase activity; GO:0005507 copper ion binding; GO:0016740 transferase activity; GO:0016787 hydrolase activity; GO:0017061 S-methyl-5-thioadenosine phosphorylase activity; GO:0046872 metal ion binding; GO:0047975 guanosine phosphorylase activity	00230 Purine metabolism; 00270 Cysteine and methionine metabolism; 01100 Metabolic pathways; 01232 Nucleotide metabolism
230735	Epha10	Eph receptor A10, transcript variant X5	1.16697	1.09948	0.554439	0.757409	-1.2272	0.207001	0.434092	1.22319	0.214161	0.443136	GO:0006468 protein phosphorylation; GO:0007169 transmembrane receptor protein tyrosine kinase signaling pathway; GO:0007275 multicellular organism development; GO:0007411 axon guidance; GO:0016310 phosphorylation; GO:0033674 positive regulation of kinase activity	GO:0005886 plasma membrane; GO:0005887 integral component of plasma membrane; GO:0016020 membrane; GO:0016021 integral component of membrane; GO:0043005 neuron projection; GO:0043235 receptor complex	GO:0000166 nucleotide binding; GO:0004672 protein kinase activity; GO:0004713 protein tyrosine kinase activity; GO:0004714 transmembrane receptor protein tyrosine kinase activity; GO:0005003 ephrin receptor activity; GO:0005005 transmembrane-ephrin receptor activity; GO:0005524 ATP binding; GO:0016301 kinase activity; GO:0016740 transferase activity	NA
75410	Kmt2b	lysine (K)-specific methyltransferase 2B, transcript variant X1	6.11744	1.15627	0.000209741	0.0029366	1.12745	0.00150721	0.0135039	1.22295	2.37401e-06	8.03866e-05	GO:0001541 ovarian follicle development; GO:0006325 chromatin organization; GO:0006346 DNA methylation-dependent heterochromatin formation; GO:0006355 regulation of DNA-templated transcription; GO:0007613 memory; GO:0009994 oocyte differentiation; GO:0030728 ovulation; GO:0032259 methylation; GO:0034968 histone lysine methylation; GO:0044648 histone H3-K4 dimethylation; GO:0045893 positive regula…	GO:0005634 nucleus; GO:0035097 histone methyltransferase complex; GO:0044665 MLL1/2 complex	GO:0003677 DNA binding; GO:0008168 methyltransferase activity; GO:0008270 zinc ion binding; GO:0016740 transferase activity; GO:0042800 histone methyltransferase activity (H3-K4 specific); GO:0045322 unmethylated CpG binding; GO:0046872 metal ion binding	00310 Lysine degradation; 01100 Metabolic pathways
208080	Ubap1l	ubiquitin-associated protein 1-like, transcript variant 2	-0.411518	-1.26231	0.273536	0.51248	-1.1991	0.391391	0.627899	1.22264	0.343399	0.584237	GO:0043162 ubiquitin-dependent protein catabolic process via the multivesicular body sorting pathway	GO:0000813 ESCRT I complex	GO:0043130 ubiquitin binding	NA
13655	Egr3	early growth response 3, transcript variant 1	0.362202	1.02226	0.904673	0.957341	-1.00254	0.988991	0.995484	1.22245	0.279664	0.519216	GO:0001938 positive regulation of endothelial cell proliferation; GO:0002042 cell migration involved in sprouting angiogenesis; GO:0006357 regulation of transcription by RNA polymerase II; GO:0007274 neuromuscular synaptic transmission; GO:0007422 peripheral nervous system development; GO:0033089 positive regulation of T cell differentiation in thymus; GO:0035767 endothelial cell chemotaxis; GO:0…	GO:0005634 nucleus; GO:0005654 nucleoplasm	GO:0000978 RNA polymerase II cis-regulatory region sequence-specific DNA binding; GO:0000981 DNA-binding transcription factor activity, RNA polymerase II-specific; GO:0001228 DNA-binding transcription activator activity, RNA polymerase II-specific; GO:0003677 DNA binding; GO:0043565 sequence-specific DNA binding; GO:0046872 metal ion binding; GO:1990837 sequence-specific double-stranded DNA bindi…	04625 C-type lectin receptor signaling pathway; 05161 Hepatitis B; 05203 Viral carcinogenesis
100039684	5031434O11Rik	RIKEN cDNA 5031434O11 gene, transcript variant 3	-0.292182	1.18438	0.552062	0.755543	-1.03932	0.891861	0.951269	1.2223	0.481127	0.702511	GO:0008150 biological_process	GO:0005575 cellular_component	GO:0003674 molecular_function	NA
117600	Srgap1	SLIT-ROBO Rho GTPase activating protein 1, transcript variant 2	0.313621	1.15084	0.536194	0.744215	-1.01495	0.947726	0.977631	1.22208	0.378923	0.616853	GO:0007165 signal transduction; GO:0007266 Rho protein signal transduction; GO:0016477 cell migration; GO:0030336 negative regulation of cell migration	GO:0005737 cytoplasm	GO:0005096 GTPase activator activity; GO:0005515 protein binding; GO:0031267 small GTPase binding	04360 Axon guidance
78321	Ankrd23	ankyrin repeat domain 23, transcript variant X2	1.23973	1.00806	0.953504	0.98008	1.08223	0.567047	0.76602	1.22185	0.153034	0.360405	GO:0006631 fatty acid metabolic process; GO:0035994 response to muscle stretch; GO:0060297 regulation of sarcomere organization	GO:0005634 nucleus; GO:0005654 nucleoplasm; GO:0005829 cytosol; GO:0014704 intercalated disc; GO:0015629 actin cytoskeleton; GO:0030016 myofibril; GO:0031674 I band	GO:0031432 titin binding	NA
243743	Plxna4	plexin A4	5.94855	1.20327	0.000645186	0.00704088	1.16673	0.0034099	0.0248551	1.2217	0.0002768	0.00362405	GO:0007162 negative regulation of cell adhesion; GO:0007165 signal transduction; GO:0007399 nervous system development; GO:0007411 axon guidance; GO:0008045 motor neuron axon guidance; GO:0008360 regulation of cell shape; GO:0021602 cranial nerve morphogenesis; GO:0021610 facial nerve morphogenesis; GO:0021612 facial nerve structural organization; GO:0021615 glossopharyngeal nerve morphogenesis; …	GO:0002116 semaphorin receptor complex; GO:0005886 plasma membrane; GO:0005887 integral component of plasma membrane; GO:0016020 membrane; GO:0016021 integral component of membrane	GO:0005515 protein binding; GO:0017154 semaphorin receptor activity	04360 Axon guidance
106707	Rpusd1	RNA pseudouridylate synthase domain containing 1, transcript variant 2	2.89533	-1.12036	0.210918	0.438918	-1.00886	0.921519	0.965272	1.22133	0.0322946	0.128385	GO:0000455 enzyme-directed rRNA pseudouridine synthesis; GO:0001522 pseudouridine synthesis; GO:0009451 RNA modification	NA	GO:0003723 RNA binding; GO:0009982 pseudouridine synthase activity	NA
140859	Nek8	NIMA (never in mitosis gene a)-related expressed kinase 8	2.15356	-1.0805	0.464086	0.68915	-1.06985	0.522681	0.733917	1.22116	0.0656614	0.208142	GO:0006468 protein phosphorylation; GO:0007059 chromosome segregation; GO:0007368 determination of left/right symmetry; GO:0007507 heart development; GO:0009887 animal organ morphogenesis; GO:0016310 phosphorylation; GO:0035330 regulation of hippo signaling	GO:0005634 nucleus; GO:0005737 cytoplasm; GO:0005813 centrosome; GO:0005856 cytoskeleton; GO:0005929 cilium; GO:0042995 cell projection; GO:0097543 ciliary inversin compartment; GO:0097546 ciliary base	GO:0000166 nucleotide binding; GO:0004672 protein kinase activity; GO:0004674 protein serine/threonine kinase activity; GO:0005515 protein binding; GO:0005524 ATP binding; GO:0016301 kinase activity; GO:0016740 transferase activity; GO:0046872 metal ion binding	NA
75210	Prr3	proline-rich polypeptide 3, transcript variant 1	4.17345	1.0791	0.180154	0.3988	1.08151	0.168144	0.381919	1.22115	0.00118801	0.0112691	GO:0008150 biological_process	GO:0005575 cellular_component	GO:0003674 molecular_function; GO:0046872 metal ion binding	NA
12293	Cacna2d1	calcium channel, voltage-dependent, alpha2/delta subunit 1, transcript variant X7	8.49373	1.34811	0.0179866	0.0847376	-1.13745	0.287786	0.527853	1.22072	0.104461	0.28238	GO:0006811 ion transport; GO:0006816 calcium ion transport; GO:0034765 regulation of ion transmembrane transport; GO:0045933 positive regulation of muscle contraction; GO:0051924 regulation of calcium ion transport; GO:0060307 regulation of ventricular cardiac muscle cell membrane repolarization; GO:0060402 calcium ion transport into cytosol; GO:0061577 calcium ion transmembrane transport via hig…	GO:0005891 voltage-gated calcium channel complex; GO:0016020 membrane; GO:0016021 integral component of membrane; GO:0016529 sarcoplasmic reticulum; GO:0030315 T-tubule; GO:0098978 glutamatergic synapse; GO:0099025 anchored component of postsynaptic membrane; GO:0099029 anchored component of presynaptic active zone membrane; GO:1990454 L-type voltage-gated calcium channel complex	GO:0005244 voltage-gated ion channel activity; GO:0005245 voltage-gated calcium channel activity; GO:0005262 calcium channel activity; GO:0005515 protein binding; GO:0046872 metal ion binding; GO:0086057 voltage-gated calcium channel activity involved in bundle of His cell action potential	04010 MAPK signaling pathway; 04260 Cardiac muscle contraction; 04261 Adrenergic signaling in cardiomyocytes; 04921 Oxytocin signaling pathway; 05410 Hypertrophic cardiomyopathy; 05412 Arrhythmogenic right ventricular cardiomyopathy; 05414 Dilated cardiomyopathy
233651	Dchs1	dachsous cadherin related 1	5.68918	1.21011	0.000159971	0.00236258	1.18006	0.000749874	0.00791302	1.22069	9.30941e-05	0.00154207	GO:0000902 cell morphogenesis; GO:0001658 branching involved in ureteric bud morphogenesis; GO:0001736 establishment of planar polarity; GO:0001822 kidney development; GO:0003007 heart morphogenesis; GO:0003183 mitral valve morphogenesis; GO:0003192 mitral valve formation; GO:0003273 cell migration involved in endocardial cushion formation; GO:0007043 cell-cell junction assembly; GO:0007155 cell …	GO:0005886 plasma membrane; GO:0005912 adherens junction; GO:0016020 membrane; GO:0016021 integral component of membrane; GO:0016342 catenin complex; GO:0045177 apical part of cell	GO:0005509 calcium ion binding; GO:0045296 cadherin binding	04392 Hippo signaling pathway - multiple species
97423	R74862	expressed sequence R74862, transcript variant 1	1.79495	-1.01387	0.905531	0.957719	-1.34013	0.0167108	0.080322	1.22057	0.0941421	0.26367	GO:0008150 biological_process	GO:0005575 cellular_component	GO:0003674 molecular_function	NA
231646	Myo1h	myosin 1H, transcript variant 1	0.170974	-1.23506	0.379632	0.617501	1.40242	0.16376	0.375421	1.22055	0.406533	0.641063	GO:0007015 actin filament organization; GO:0030050 vesicle transport along actin filament	GO:0005737 cytoplasm; GO:0005886 plasma membrane; GO:0005902 microvillus; GO:0015629 actin cytoskeleton; GO:0016459 myosin complex; GO:0031982 vesicle	GO:0000146 microfilament motor activity; GO:0000166 nucleotide binding; GO:0003774 cytoskeletal motor activity; GO:0003779 actin binding; GO:0005524 ATP binding; GO:0051015 actin filament binding	NA
99382	Abtb2	ankyrin repeat and BTB (POZ) domain containing 2	-0.301389	1.14798	0.598727	0.787464	1.46462	0.152198	0.359286	1.22044	0.4487	0.676569	GO:0097237 cellular response to toxic substance	NA	GO:0046982 protein heterodimerization activity	NA
240665	Ccnj	cyclin J, transcript variant X3	3.90016	-1.07871	0.197642	0.421943	-1.08575	0.162937	0.374237	1.22021	0.00171644	0.0148845	GO:0000079 regulation of cyclin-dependent protein serine/threonine kinase activity; GO:0044772 mitotic cell cycle phase transition	GO:0000307 cyclin-dependent protein kinase holoenzyme complex; GO:0005634 nucleus; GO:0005737 cytoplasm; GO:0005813 centrosome	GO:0016538 cyclin-dependent protein serine/threonine kinase regulator activity	NA
232943	Klc3	kinesin light chain 3, transcript variant 3	-0.346103	-1.1492	0.564789	0.764507	-1.45138	0.129794	0.324572	1.22017	0.411489	0.645134	GO:0007018 microtubule-based movement; GO:0007283 spermatogenesis; GO:0007286 spermatid development; GO:0008088 axo-dendritic transport; GO:0030154 cell differentiation; GO:0042073 intraciliary transport; GO:0120317 sperm mitochondrial sheath assembly	GO:0005737 cytoplasm; GO:0005739 mitochondrion; GO:0005856 cytoskeleton; GO:0005874 microtubule; GO:0031514 motile cilium; GO:0035253 ciliary rootlet; GO:0043005 neuron projection	GO:0005515 protein binding; GO:0008017 microtubule binding; GO:0019894 kinesin binding	05010 Alzheimer disease; 05012 Parkinson disease; 05014 Amyotrophic lateral sclerosis; 05016 Huntington disease; 05020 Prion disease; 05022 Pathways of neurodegeneration - multiple diseases; 05132 Salmonella infection
108167748	Gm46174	predicted gene, 46174, transcript variant X3	3.25979	1.38363	0.0350025	0.135756	1.00862	0.953735	0.980161	1.22013	0.185432	0.405828	NA	NA	NA	NA
213208	Il20rb	interleukin 20 receptor beta	1.03455	1.10249	0.540575	0.747383	1.06684	0.684332	0.84099	1.21967	0.217734	0.447573	GO:0001808 negative regulation of type IV hypersensitivity; GO:0002437 inflammatory response to antigenic stimulus; GO:0002765 immune response-inhibiting signal transduction; GO:0019221 cytokine-mediated signaling pathway; GO:0032609 interferon-gamma production; GO:0032613 interleukin-10 production; GO:0032623 interleukin-2 production; GO:0032633 interleukin-4 production; GO:0032689 negative regu…	GO:0005887 integral component of plasma membrane	GO:0004896 cytokine receptor activity; GO:0042015 interleukin-20 binding	04060 Cytokine-cytokine receptor interaction; 04061 Viral protein interaction with cytokine and cytokine receptor; 04630 JAK-STAT signaling pathway
237038	Nox1	NADPH oxidase 1	-0.0580715	1.59388	0.0543248	0.183212	1.05416	0.821887	0.916324	1.2195	0.399854	0.635177	GO:0000165 MAPK cascade; GO:0000302 response to reactive oxygen species; GO:0001525 angiogenesis; GO:0003081 regulation of systemic arterial blood pressure by renin-angiotensin; GO:0006952 defense response; GO:0007165 signal transduction; GO:0007254 JNK cascade; GO:0008284 positive regulation of cell population proliferation; GO:0008631 intrinsic apoptotic signaling pathway in response to oxidati…	GO:0005737 cytoplasm; GO:0005768 endosome; GO:0005769 early endosome; GO:0005886 plasma membrane; GO:0016020 membrane; GO:0016021 integral component of membrane; GO:0030054 cell junction; GO:0042995 cell projection; GO:0043020 NADPH oxidase complex	GO:0016174 NAD(P)H oxidase H2O2-forming activity; GO:0016175 superoxide-generating NAD(P)H oxidase activity; GO:0016491 oxidoreductase activity; GO:0031267 small GTPase binding; GO:0046872 metal ion binding	04380 Osteoclast differentiation; 04933 AGE-RAGE signaling pathway in diabetic complications; 05010 Alzheimer disease; 05022 Pathways of neurodegeneration - multiple diseases; 05208 Chemical carcinogenesis - reactive oxygen species; 05417 Lipid and atherosclerosis; 05418 Fluid shear stress and atherosclerosis
108167548	Gm45855	predicted gene 45855	0.659466	-1.18164	0.48367	0.704566	1.3716	0.189773	0.411392	1.21935	0.406138	0.640715	NA	NA	NA	NA
554327	2610042L04Rik	RIKEN cDNA 2610042L04 gene	0.67627	-1.02389	0.919468	0.964234	-1.2764	0.300688	0.541527	1.21928	0.39893	0.634404	GO:0001933 negative regulation of protein phosphorylation; GO:0007416 synapse assembly; GO:0010821 regulation of mitochondrion organization; GO:0060025 regulation of synaptic activity	GO:0005575 cellular_component	GO:0005515 protein binding	NA
118567660	LOC118567660	uncharacterized LOC118567660	0.0435555	1.13991	0.537456	0.745019	-1.18867	0.416881	0.64997	1.21926	0.352645	0.592955	NA	NA	NA	NA
75761	Apol7a	apolipoprotein L 7a, transcript variant 2	-0.18105	-1.25502	0.352185	0.592576	1.07493	0.765666	0.88736	1.21924	0.41599	0.64924	NA	GO:0005615 extracellular space; GO:0034361 very-low-density lipoprotein particle; GO:0034364 high-density lipoprotein particle; GO:0043231 intracellular membrane-bounded organelle	GO:0005254 chloride channel activity; GO:0008289 lipid binding	NA
100764	Rita1	RBPJ interacting and tubulin associated 1, transcript variant 2	3.21486	1.05753	0.426034	0.657606	-1.11534	0.126151	0.318815	1.21891	0.00793118	0.0467604	GO:0007219 Notch signaling pathway; GO:0007399 nervous system development; GO:0045746 negative regulation of Notch signaling pathway; GO:0051168 nuclear export	GO:0005634 nucleus; GO:0005654 nucleoplasm; GO:0005737 cytoplasm; GO:0005813 centrosome; GO:0005856 cytoskeleton	GO:0015631 tubulin binding	NA
228859	Fitm2	fat storage-inducing transmembrane protein 2	3.47751	-1.10403	0.165329	0.377605	1.00348	0.960493	0.983119	1.21885	0.00812717	0.0476205	GO:0006629 lipid metabolic process; GO:0007010 cytoskeleton organization; GO:0008654 phospholipid biosynthetic process; GO:0010866 regulation of triglyceride biosynthetic process; GO:0010890 positive regulation of sequestering of triglyceride; GO:0019915 lipid storage; GO:0022604 regulation of cell morphogenesis; GO:0030730 sequestering of triglyceride; GO:0034389 lipid droplet organization; GO:0…	GO:0005739 mitochondrion; GO:0005783 endoplasmic reticulum; GO:0005789 endoplasmic reticulum membrane; GO:0016020 membrane; GO:0016021 integral component of membrane; GO:0030176 integral component of endoplasmic reticulum membrane	GO:0010945 CoA pyrophosphatase activity; GO:0016787 hydrolase activity; GO:0017129 triglyceride binding; GO:0019992 diacylglycerol binding	NA
23887	Ggt5	gamma-glutamyltransferase 5, transcript variant X2	1.24189	1.53615	0.0173398	0.0824742	-1.32282	0.110478	0.292719	1.2187	0.253758	0.490426	GO:0006508 proteolysis; GO:0006520 cellular amino acid metabolic process; GO:0006631 fatty acid metabolic process; GO:0006750 glutathione biosynthetic process; GO:0006751 glutathione catabolic process; GO:0006954 inflammatory response; GO:0019370 leukotriene biosynthetic process; GO:1901750 leukotriene D4 biosynthetic process	GO:0005886 plasma membrane; GO:0016020 membrane; GO:0016021 integral component of membrane; GO:0031226 intrinsic component of plasma membrane	GO:0000048 peptidyltransferase activity; GO:0002951 leukotriene-C(4) hydrolase; GO:0008233 peptidase activity; GO:0016740 transferase activity; GO:0016746 acyltransferase activity; GO:0016787 hydrolase activity; GO:0036374 glutathione hydrolase activity; GO:0102953 hypoglycin A gamma-glutamyl transpeptidase activity; GO:0103068 leukotriene C4 gamma-glutamyl transferase activity	00430 Taurine and hypotaurine metabolism; 00480 Glutathione metabolism; 00590 Arachidonic acid metabolism; 01100 Metabolic pathways
22033	Traf5	TNF receptor-associated factor 5	2.52621	-1.13017	0.203371	0.429241	1.14308	0.165688	0.378156	1.21841	0.044602	0.160384	GO:0006915 apoptotic process; GO:0007165 signal transduction; GO:0008284 positive regulation of cell population proliferation; GO:0023019 signal transduction involved in regulation of gene expression; GO:0033209 tumor necrosis factor-mediated signaling pathway; GO:0042981 regulation of apoptotic process; GO:0043122 regulation of I-kappaB kinase/NF-kappaB signaling; GO:0043123 positive regulation …	GO:0005737 cytoplasm; GO:0005813 centrosome; GO:0005829 cytosol; GO:0009898 cytoplasmic side of plasma membrane; GO:0035631 CD40 receptor complex; GO:0098802 plasma membrane signaling receptor complex	GO:0005164 tumor necrosis factor receptor binding; GO:0005515 protein binding; GO:0008270 zinc ion binding; GO:0031625 ubiquitin protein ligase binding; GO:0031996 thioesterase binding; GO:0042802 identical protein binding; GO:0046872 metal ion binding	04064 NF-kappa B signaling pathway; 04217 Necroptosis; 04621 NOD-like receptor signaling pathway; 04657 IL-17 signaling pathway; 04668 TNF signaling pathway; 05163 Human cytomegalovirus infection; 05168 Herpes simplex virus 1 infection; 05169 Epstein-Barr virus infection; 05170 Human immunodeficiency virus 1 infection; 05200 Pathways in cancer; 05203 Viral carcinogenesis; 05222 Small cell lung ca…
68490	Zfp579	zinc finger protein 579, transcript variant X1	2.87338	-1.13399	0.243936	0.478841	-1.15616	0.180484	0.3992	1.21833	0.0720622	0.221447	GO:0006357 regulation of transcription by RNA polymerase II	GO:0005634 nucleus	GO:0000976 transcription cis-regulatory region binding; GO:0000981 DNA-binding transcription factor activity, RNA polymerase II-specific; GO:0003677 DNA binding; GO:0046872 metal ion binding	NA
71275	Noxred1	NADP+ dependent oxidoreductase domain containing 1	-0.499576	1.12916	0.660097	0.826598	1.05331	0.850638	0.931146	1.21791	0.476657	0.698892	GO:0006561 proline biosynthetic process; GO:0055129 L-proline biosynthetic process	GO:0005575 cellular_component	GO:0004735 pyrroline-5-carboxylate reductase activity; GO:0016491 oxidoreductase activity	NA
100043595	Gm4541	predicted gene 4541	-0.192521	-1.32563	0.346216	0.586994	1.05163	0.865381	0.938134	1.21761	0.50886	0.723691	NA	NA	NA	NA
667171	Gm8493	predicted gene 8493, transcript variant X1	-0.223942	-1.00006	0.999762	1	-1.66578	0.0239768	0.104061	1.21741	0.365355	0.604674	NA	NA	NA	NA
14268	Fn1	fibronectin 1, transcript variant 1	9.23688	1.24098	4.37432e-08	3.0115e-06	1.20973	4.26093e-07	1.98192e-05	1.21684	2.50769e-07	1.28724e-05	GO:0001525 angiogenesis; GO:0001775 cell activation; GO:0001932 regulation of protein phosphorylation; GO:0006953 acute-phase response; GO:0007044 cell-substrate junction assembly; GO:0007155 cell adhesion; GO:0007160 cell-matrix adhesion; GO:0007161 calcium-independent cell-matrix adhesion; GO:0007229 integrin-mediated signaling pathway; GO:0007399 nervous system development; GO:0007507 heart de…	GO:0005576 extracellular region; GO:0005577 fibrinogen complex; GO:0005604 basement membrane; GO:0005615 extracellular space; GO:0005793 endoplasmic reticulum-Golgi intermediate compartment; GO:0016324 apical plasma membrane; GO:0031012 extracellular matrix; GO:0062023 collagen-containing extracellular matrix; GO:0070062 extracellular exosome	GO:0002020 protease binding; GO:0005102 signaling receptor binding; GO:0005178 integrin binding; GO:0005201 extracellular matrix structural constituent; GO:0005515 protein binding; GO:0008022 protein C-terminus binding; GO:0008201 heparin binding; GO:0016504 peptidase activator activity; GO:0019899 enzyme binding; GO:0042802 identical protein binding; GO:0043394 proteoglycan binding; GO:0045340 m…	04151 PI3K-Akt signaling pathway; 04510 Focal adhesion; 04512 ECM-receptor interaction; 04810 Regulation of actin cytoskeleton; 04933 AGE-RAGE signaling pathway in diabetic complications; 05100 Bacterial invasion of epithelial cells; 05135 Yersinia infection; 05146 Amoebiasis; 05165 Human papillomavirus infection; 05200 Pathways in cancer; 05205 Proteoglycans in cancer; 05222 Small cell lung canc…
231125	Zfyve28	zinc finger, FYVE domain containing 28, transcript variant X6	2.81239	1.06836	0.619987	0.801441	1.11691	0.408912	0.643011	1.21682	0.147897	0.352788	GO:0007175 negative regulation of epidermal growth factor-activated receptor activity; GO:0042059 negative regulation of epidermal growth factor receptor signaling pathway	GO:0005737 cytoplasm; GO:0005768 endosome; GO:0005829 cytosol; GO:0016020 membrane; GO:0031901 early endosome membrane	GO:0032266 phosphatidylinositol-3-phosphate binding; GO:0046872 metal ion binding	NA
30059	Timm10	translocase of inner mitochondrial membrane 10	4.22056	1.10917	0.03052	0.123329	1.08103	0.0977103	0.270283	1.21604	0.000185832	0.00266175	GO:0015031 protein transport; GO:0045039 protein insertion into mitochondrial inner membrane	GO:0005739 mitochondrion; GO:0005743 mitochondrial inner membrane; GO:0005758 mitochondrial intermembrane space; GO:0016020 membrane; GO:0042719 mitochondrial intermembrane space protein transporter complex; GO:0042721 TIM22 mitochondrial import inner membrane insertion complex	GO:0032977 membrane insertase activity; GO:0042803 protein homodimerization activity; GO:0046872 metal ion binding; GO:0051087 chaperone binding	NA
15451	Hpn	hepsin, transcript variant 3	1.18911	1.00297	0.985217	0.993949	-1.31227	0.0979874	0.270821	1.21515	0.229876	0.462056	GO:0006508 proteolysis; GO:0007605 sensory perception of sound; GO:0008360 regulation of cell shape; GO:0010628 positive regulation of gene expression; GO:0010693 negative regulation of alkaline phosphatase activity; GO:0010719 negative regulation of epithelial to mesenchymal transition; GO:0010756 positive regulation of plasminogen activation; GO:0030307 positive regulation of cell growth; GO:00…	GO:0005576 extracellular region; GO:0005789 endoplasmic reticulum membrane; GO:0005886 plasma membrane; GO:0005887 integral component of plasma membrane; GO:0005911 cell-cell junction; GO:0009986 cell surface; GO:0016020 membrane; GO:0016021 integral component of membrane; GO:0031965 nuclear membrane; GO:0043025 neuronal cell body	GO:0004252 serine-type endopeptidase activity; GO:0008233 peptidase activity; GO:0008236 serine-type peptidase activity; GO:0016787 hydrolase activity; GO:0070008 serine-type exopeptidase activity	05203 Viral carcinogenesis
114479	Slc5a5	solute carrier family 5 (sodium iodide symporter), member 5, transcript variant X1	1.11251	1.24922	0.167174	0.380401	1.0179	0.910786	0.960183	1.21487	0.225102	0.456455	GO:0006590 thyroid hormone generation; GO:0006811 ion transport; GO:0006814 sodium ion transport; GO:0015705 iodide transport; GO:0055085 transmembrane transport; GO:1904200 iodide transmembrane transport	GO:0005634 nucleus; GO:0005886 plasma membrane; GO:0016020 membrane; GO:0016021 integral component of membrane	GO:0008507 sodium:iodide symporter activity; GO:0015111 iodide transmembrane transporter activity; GO:0015293 symporter activity; GO:0022857 transmembrane transporter activity	04918 Thyroid hormone synthesis
668880	Stard9	START domain containing 9	3.41866	1.22282	0.013165	0.0677216	1.25129	0.00634666	0.0396116	1.21461	0.0161966	0.0786225	GO:0007018 microtubule-based movement; GO:0051225 spindle assembly	GO:0005634 nucleus; GO:0005737 cytoplasm; GO:0005814 centriole; GO:0005856 cytoskeleton; GO:0005871 kinesin complex; GO:0005874 microtubule	GO:0000166 nucleotide binding; GO:0003777 microtubule motor activity; GO:0005524 ATP binding; GO:0008017 microtubule binding; GO:0008289 lipid binding; GO:0008574 plus-end-directed microtubule motor activity; GO:0016887 ATP hydrolysis activity	NA
269356	Slc4a11	solute carrier family 4, sodium bicarbonate transporter-like, member 11	0.516873	-1.16594	0.365314	0.604637	-1.16329	0.372372	0.611282	1.21411	0.254703	0.491463	GO:0006811 ion transport; GO:0006814 sodium ion transport; GO:0006820 anion transport; GO:0015701 bicarbonate transport; GO:0030003 cellular cation homeostasis; GO:0034599 cellular response to oxidative stress; GO:0042044 fluid transport; GO:0046713 borate transport; GO:0050801 ion homeostasis; GO:0051881 regulation of mitochondrial membrane potential; GO:0055085 transmembrane transport; GO:00714…	GO:0005886 plasma membrane; GO:0012506 vesicle membrane; GO:0016020 membrane; GO:0016021 integral component of membrane; GO:0016323 basolateral plasma membrane; GO:0016324 apical plasma membrane	GO:0005272 sodium channel activity; GO:0005372 water transmembrane transporter activity; GO:0005452 solute:inorganic anion antiporter activity; GO:0015078 proton transmembrane transporter activity; GO:0015106 bicarbonate transmembrane transporter activity; GO:0015252 proton channel activity; GO:0015293 symporter activity; GO:0022857 transmembrane transporter activity; GO:0046715 active borate tra…	NA
20523	Slc25a14	solute carrier family 25 (mitochondrial carrier, brain), member 14, transcript variant 5	3.02889	-1.04748	0.548024	0.752705	1.05587	0.481974	0.703189	1.21381	0.0169081	0.0810287	GO:0006839 mitochondrial transport; GO:0008272 sulfate transport; GO:0015709 thiosulfate transport; GO:0015729 oxaloacetate transport; GO:0035435 phosphate ion transmembrane transport; GO:0071422 succinate transmembrane transport; GO:0071423 malate transmembrane transport	GO:0005739 mitochondrion; GO:0005740 mitochondrial envelope; GO:0005743 mitochondrial inner membrane; GO:0016020 membrane; GO:0016021 integral component of membrane; GO:0031966 mitochondrial membrane	GO:0015116 sulfate transmembrane transporter activity; GO:0015117 thiosulfate transmembrane transporter activity; GO:0015131 oxaloacetate transmembrane transporter activity; GO:0015140 malate transmembrane transporter activity; GO:0015141 succinate transmembrane transporter activity; GO:0015297 antiporter activity; GO:0022857 transmembrane transporter activity	NA
231130	Tnip2	TNFAIP3 interacting protein 2	2.97629	-1.02736	0.74662	0.876834	-1.18575	0.0487907	0.170364	1.2135	0.026646	0.112002	GO:0006357 regulation of transcription by RNA polymerase II; GO:0006915 apoptotic process; GO:0006954 inflammatory response; GO:0007249 I-kappaB kinase/NF-kappaB signaling; GO:0023035 CD40 signaling pathway; GO:0034134 toll-like receptor 2 signaling pathway; GO:0034138 toll-like receptor 3 signaling pathway; GO:0034162 toll-like receptor 9 signaling pathway; GO:0043032 positive regulation of macr…	GO:0005654 nucleoplasm; GO:0005737 cytoplasm; GO:0005829 cytosol	GO:0005515 protein binding; GO:0019901 protein kinase binding; GO:0031593 polyubiquitin modification-dependent protein binding; GO:0046872 metal ion binding; GO:0070530 K63-linked polyubiquitin modification-dependent protein binding	NA
83554	Fstl3	follistatin-like 3	1.44751	1.14221	0.383916	0.62139	-1.26941	0.123715	0.314629	1.21349	0.20852	0.435911	GO:0001503 ossification; GO:0002244 hematopoietic progenitor cell differentiation; GO:0006357 regulation of transcription by RNA polymerase II; GO:0007275 multicellular organism development; GO:0022409 positive regulation of cell-cell adhesion; GO:0030154 cell differentiation; GO:0030510 regulation of BMP signaling pathway; GO:0030514 negative regulation of BMP signaling pathway; GO:0032926 negat…	GO:0005576 extracellular region; GO:0005615 extracellular space; GO:0005634 nucleus; GO:0005654 nucleoplasm; GO:0005794 Golgi apparatus; GO:0030141 secretory granule; GO:0044306 neuron projection terminus	GO:0001968 fibronectin binding; GO:0048185 activin binding	NA
380969	Nckap5l	NCK-associated protein 5-like	5.3028	1.08867	0.0711261	0.219408	1.03957	0.398824	0.6343	1.21314	0.000204412	0.00287544	GO:0001578 microtubule bundle formation; GO:0007019 microtubule depolymerization	GO:0005737 cytoplasm; GO:0005813 centrosome; GO:0005856 cytoskeleton; GO:0005874 microtubule; GO:0035371 microtubule plus-end	GO:0003674 molecular_function	NA
16512	Kcnh3	potassium voltage-gated channel, subfamily H (eag-related), member 3, transcript variant X4	-0.207233	1.1815	0.454728	0.681508	1.07203	0.754226	0.880957	1.21298	0.387619	0.624541	GO:0006811 ion transport; GO:0006813 potassium ion transport; GO:0034765 regulation of ion transmembrane transport; GO:0042391 regulation of membrane potential; GO:0055085 transmembrane transport; GO:0071805 potassium ion transmembrane transport	GO:0005887 integral component of plasma membrane; GO:0016020 membrane; GO:0016021 integral component of membrane	GO:0005216 ion channel activity; GO:0005244 voltage-gated ion channel activity; GO:0005249 voltage-gated potassium channel activity; GO:0005267 potassium channel activity	NA
20341	Selenbp1	selenium binding protein 1	1.72171	-1.36292	0.0730717	0.223466	-1.18538	0.315146	0.556747	1.21272	0.25584	0.492716	GO:0015031 protein transport; GO:0050873 brown fat cell differentiation	GO:0001650 fibrillar center; GO:0005634 nucleus; GO:0005730 nucleolus; GO:0005737 cytoplasm; GO:0016020 membrane	GO:0008430 selenium binding; GO:0016491 oxidoreductase activity; GO:0018549 methanethiol oxidase activity	00920 Sulfur metabolism; 01100 Metabolic pathways
170767	Rfxap	regulatory factor X-associated protein	4.16207	1.09092	0.104171	0.281855	1.03169	0.551941	0.755476	1.21242	0.000889165	0.00902057	GO:0006357 regulation of transcription by RNA polymerase II; GO:0045893 positive regulation of DNA-templated transcription; GO:0045944 positive regulation of transcription by RNA polymerase II	GO:0005634 nucleus; GO:0016607 nuclear speck; GO:0090575 RNA polymerase II transcription regulator complex	GO:0000977 RNA polymerase II transcription regulatory region sequence-specific DNA binding; GO:0001228 DNA-binding transcription activator activity, RNA polymerase II-specific; GO:0003677 DNA binding	04612 Antigen processing and presentation; 05152 Tuberculosis; 05340 Primary immunodeficiency
17763	Mtcp1	mature T cell proliferation 1	0.177159	1.05277	0.806798	0.908692	-1.07867	0.718909	0.861226	1.21219	0.363473	0.602946	GO:0033138 positive regulation of peptidyl-serine phosphorylation	GO:0005739 mitochondrion; GO:0032991 protein-containing complex	GO:0019901 protein kinase binding; GO:0043539 protein serine/threonine kinase activator activity	04151 PI3K-Akt signaling pathway
170758	Rac3	Rac family small GTPase 3	1.13324	1.0473	0.775198	0.892529	1.0358	0.827873	0.919517	1.21164	0.241004	0.475559	GO:0007015 actin filament organization; GO:0007163 establishment or maintenance of cell polarity; GO:0007264 small GTPase mediated signal transduction; GO:0008360 regulation of cell shape; GO:0014041 regulation of neuron maturation; GO:0016055 Wnt signaling pathway; GO:0021894 cerebral cortex GABAergic interneuron development; GO:0022604 regulation of cell morphogenesis; GO:0030031 cell projectio…	GO:0005737 cytoplasm; GO:0005856 cytoskeleton; GO:0005886 plasma membrane; GO:0005938 cell cortex; GO:0012505 endomembrane system; GO:0016020 membrane; GO:0030426 growth cone; GO:0031410 cytoplasmic vesicle; GO:0031941 filamentous actin; GO:0042995 cell projection; GO:0043005 neuron projection; GO:0043025 neuronal cell body; GO:0048471 perinuclear region of cytoplasm; GO:0071944 cell periphery	GO:0000166 nucleotide binding; GO:0003924 GTPase activity; GO:0003925 G protein activity; GO:0005515 protein binding; GO:0005525 GTP binding; GO:0016787 hydrolase activity; GO:0019901 protein kinase binding; GO:0048306 calcium-dependent protein binding	04010 MAPK signaling pathway; 04014 Ras signaling pathway; 04015 Rap1 signaling pathway; 04024 cAMP signaling pathway; 04062 Chemokine signaling pathway; 04071 Sphingolipid signaling pathway; 04310 Wnt signaling pathway; 04360 Axon guidance; 04370 VEGF signaling pathway; 04510 Focal adhesion; 04520 Adherens junction; 04650 Natural killer cell mediated cytotoxicity; 04662 B cell receptor signaling…
433940	Fam222a	family with sequence similarity 222, member A	3.53126	-1.02199	0.744582	0.875618	-1.08023	0.25296	0.489502	1.2116	0.00711859	0.0431493	GO:0008150 biological_process	GO:0005575 cellular_component	GO:0003674 molecular_function	NA
170639	Olfr78	olfactory receptor 78, transcript variant 2	-0.231928	-1.25385	0.349961	0.590391	1.04842	0.843941	0.927786	1.21116	0.427591	0.658982	GO:0007165 signal transduction; GO:0007186 G protein-coupled receptor signaling pathway; GO:0007608 sensory perception of smell; GO:0016477 cell migration; GO:0030318 melanocyte differentiation; GO:0043401 steroid hormone mediated signaling pathway; GO:0043950 positive regulation of cAMP-mediated signaling; GO:0045777 positive regulation of blood pressure; GO:0050896 response to stimulus; GO:0071…	GO:0005768 endosome; GO:0005886 plasma membrane; GO:0005887 integral component of plasma membrane; GO:0016020 membrane; GO:0016021 integral component of membrane; GO:0031901 early endosome membrane; GO:0043229 intracellular organelle	GO:0003707 nuclear steroid receptor activity; GO:0004930 G protein-coupled receptor activity; GO:0004984 olfactory receptor activity; GO:0038023 signaling receptor activity	04740 Olfactory transduction
107934	Celsr3	cadherin, EGF LAG seven-pass G-type receptor 3, transcript variant 1	6.38146	1.21035	4.41897e-05	0.000856131	1.15491	0.00108543	0.0105035	1.21073	4.32496e-05	0.000841971	GO:0001932 regulation of protein phosphorylation; GO:0007155 cell adhesion; GO:0007156 homophilic cell adhesion via plasma membrane adhesion molecules; GO:0007165 signal transduction; GO:0007166 cell surface receptor signaling pathway; GO:0007186 G protein-coupled receptor signaling pathway; GO:0007275 multicellular organism development; GO:0007413 axonal fasciculation; GO:0032880 regulation of p…	GO:0005886 plasma membrane; GO:0016020 membrane; GO:0016021 integral component of membrane	GO:0004888 transmembrane signaling receptor activity; GO:0004930 G protein-coupled receptor activity; GO:0005509 calcium ion binding	NA
15040	H2-T23	histocompatibility 2, T region locus 23	0.777233	1.03074	0.858625	0.935078	-1.0871	0.623902	0.803693	1.21066	0.266012	0.504239	GO:0001913 T cell mediated cytotoxicity; GO:0001916 positive regulation of T cell mediated cytotoxicity; GO:0002376 immune system process; GO:0002474 antigen processing and presentation of peptide antigen via MHC class I; GO:0002476 antigen processing and presentation of endogenous peptide antigen via MHC class Ib; GO:0002486 antigen processing and presentation of endogenous peptide antigen via M…	GO:0000139 Golgi membrane; GO:0005615 extracellular space; GO:0005765 lysosomal membrane; GO:0005769 early endosome; GO:0005783 endoplasmic reticulum; GO:0005886 plasma membrane; GO:0009897 external side of plasma membrane; GO:0009986 cell surface; GO:0016020 membrane; GO:0016021 integral component of membrane; GO:0030670 phagocytic vesicle membrane; GO:0031901 early endosome membrane; GO:0032398…	GO:0005102 signaling receptor binding; GO:0030881 beta-2-microglobulin binding; GO:0042288 MHC class I protein binding; GO:0042605 peptide antigen binding; GO:0042608 T cell receptor binding; GO:0042610 CD8 receptor binding; GO:0042802 identical protein binding; GO:0042803 protein homodimerization activity; GO:0046703 natural killer cell lectin-like receptor binding; GO:0046978 TAP1 binding; GO:0…	04144 Endocytosis; 04145 Phagosome; 04218 Cellular senescence; 04514 Cell adhesion molecules; 04612 Antigen processing and presentation; 04650 Natural killer cell mediated cytotoxicity; 04940 Type I diabetes mellitus; 05163 Human cytomegalovirus infection; 05165 Human papillomavirus infection; 05166 Human T-cell leukemia virus 1 infection; 05167 Kaposi sarcoma-associated herpesvirus infection; 05…
100126824	Sco2	SCO2 cytochrome c oxidase assembly protein	3.75909	1.02214	0.800674	0.905733	-1.01386	0.873862	0.942568	1.21034	0.0345562	0.134611	GO:0001654 eye development; GO:0001701 in utero embryonic development; GO:0003012 muscle system process; GO:0006878 cellular copper ion homeostasis; GO:0008535 respiratory chain complex IV assembly; GO:0014823 response to activity; GO:0022904 respiratory electron transport chain; GO:0033617 mitochondrial cytochrome c oxidase assembly; GO:0055070 copper ion homeostasis	GO:0005739 mitochondrion; GO:0005743 mitochondrial inner membrane; GO:0016020 membrane; GO:0016021 integral component of membrane; GO:0030016 myofibril; GO:0031305 integral component of mitochondrial inner membrane	GO:0005507 copper ion binding; GO:0015035 protein-disulfide reductase activity; GO:0016531 copper chaperone activity; GO:0046872 metal ion binding	05230 Central carbon metabolism in cancer
66910	Tmem107	transmembrane protein 107, transcript variant 1	3.72215	-1.0032	0.954954	0.98062	-1.00429	0.939556	0.973744	1.21033	0.00199449	0.0166875	GO:0003127 detection of nodal flow; GO:0007275 multicellular organism development; GO:0007368 determination of left/right symmetry; GO:0010468 regulation of gene expression; GO:0021532 neural tube patterning; GO:0030030 cell projection organization; GO:0042733 embryonic digit morphogenesis; GO:0044782 cilium organization; GO:0060021 roof of mouth development; GO:0060271 cilium assembly; GO:009709…	GO:0016020 membrane; GO:0016021 integral component of membrane; GO:0035869 ciliary transition zone; GO:0036038 MKS complex; GO:0042995 cell projection	GO:0003674 molecular_function	NA
23912	Rhof	ras homolog family member F (in filopodia), transcript variant X3	3.36414	-1.12722	0.0734212	0.224146	-1.04693	0.482176	0.703288	1.21023	0.00613888	0.0386294	GO:0007015 actin filament organization; GO:0007163 establishment or maintenance of cell polarity; GO:0007264 small GTPase mediated signal transduction; GO:0008360 regulation of cell shape; GO:0016477 cell migration; GO:0030865 cortical cytoskeleton organization; GO:0032956 regulation of actin cytoskeleton organization	GO:0005737 cytoplasm; GO:0005856 cytoskeleton; GO:0005886 plasma membrane; GO:0005938 cell cortex; GO:0016020 membrane; GO:0031410 cytoplasmic vesicle; GO:0042995 cell projection	GO:0000166 nucleotide binding; GO:0003924 GTPase activity; GO:0005525 GTP binding; GO:0019901 protein kinase binding	NA
223645	Mroh6	maestro heat-like repeat family member 6, transcript variant X5	-0.0955537	1.15872	0.556475	0.75882	1.1742	0.521715	0.733299	1.2101	0.447439	0.675588	GO:0008150 biological_process	GO:0005737 cytoplasm	GO:0003674 molecular_function	NA
436062	Cibar2	CBY1 interacting BAR domain containing 2, transcript variant X5	0.0485399	1.40086	0.142989	0.345044	1.03907	0.865193	0.938047	1.21004	0.401233	0.63637	GO:0030030 cell projection organization; GO:0060271 cilium assembly	GO:0005737 cytoplasm; GO:0005856 cytoskeleton; GO:0035869 ciliary transition zone; GO:0036064 ciliary basal body; GO:0042995 cell projection	GO:0003674 molecular_function	NA
115488536	Gm52217	predicted gene, 52217	-0.624663	-1.47622	0.188935	0.410482	-1.37183	0.283729	0.523568	1.20978	0.515688	0.729061	NA	NA	NA	NA
629777	Zfp335os	zinc finger protein 335, opposite strand	0.808304	1.18775	0.290612	0.530883	1.30872	0.103218	0.280183	1.20963	0.243472	0.478326	GO:0008150 biological_process	GO:0005575 cellular_component	GO:0003674 molecular_function	NA
105245631	Gm15286	predicted gene 15286, transcript variant X1	0.711825	1.34163	0.134137	0.331531	1.4114	0.0812231	0.239524	1.20931	0.327018	0.568569	GO:0008150 biological_process	GO:0005575 cellular_component	GO:0003674 molecular_function	NA
66253	Aig1	androgen-induced 1, transcript variant 2	1.29531	-1.30846	0.0756996	0.228807	1.406	0.0267578	0.112293	1.20917	0.203147	0.428936	GO:0006629 lipid metabolic process; GO:0042758 long-chain fatty acid catabolic process	GO:0005886 plasma membrane; GO:0012505 endomembrane system; GO:0016020 membrane; GO:0016021 integral component of membrane	GO:0016787 hydrolase activity	NA
56527	Mast1	microtubule associated serine/threonine kinase 1, transcript variant X3	4.15599	1.07568	0.157677	0.36691	-1.00832	0.870225	0.940563	1.20908	0.000756693	0.00796995	GO:0006468 protein phosphorylation; GO:0007010 cytoskeleton organization; GO:0007420 brain development; GO:0016310 phosphorylation; GO:0018105 peptidyl-serine phosphorylation; GO:0035556 intracellular signal transduction	GO:0005737 cytoplasm; GO:0005856 cytoskeleton; GO:0005886 plasma membrane; GO:0016020 membrane; GO:0042995 cell projection; GO:0043005 neuron projection; GO:0043025 neuronal cell body	GO:0000166 nucleotide binding; GO:0000287 magnesium ion binding; GO:0004672 protein kinase activity; GO:0004674 protein serine/threonine kinase activity; GO:0005515 protein binding; GO:0005524 ATP binding; GO:0008017 microtubule binding; GO:0016301 kinase activity; GO:0016740 transferase activity; GO:0046872 metal ion binding	NA
214162	Kmt2a	lysine (K)-specific methyltransferase 2A, transcript variant X6	6.74733	1.20405	0.00013843	0.00210481	1.18881	0.000314227	0.0039967	1.2089	0.000106753	0.00171792	GO:0006306 DNA methylation; GO:0006325 chromatin organization; GO:0006355 regulation of DNA-templated transcription; GO:0008542 visual learning; GO:0009416 response to light stimulus; GO:0009791 post-embryonic development; GO:0009952 anterior/posterior pattern specification; GO:0010468 regulation of gene expression; GO:0018026 peptidyl-lysine monomethylation; GO:0032259 methylation; GO:0032411 po…	GO:0005634 nucleus; GO:0005654 nucleoplasm; GO:0005829 cytosol; GO:0035097 histone methyltransferase complex; GO:0071339 MLL1 complex	GO:0003677 DNA binding; GO:0003682 chromatin binding; GO:0005515 protein binding; GO:0008168 methyltransferase activity; GO:0008270 zinc ion binding; GO:0016740 transferase activity; GO:0042800 histone methyltransferase activity (H3-K4 specific); GO:0042802 identical protein binding; GO:0042803 protein homodimerization activity; GO:0045322 unmethylated CpG binding; GO:0046872 metal ion binding; G…	00310 Lysine degradation; 01100 Metabolic pathways; 04934 Cushing syndrome; 05202 Transcriptional misregulation in cancer
66263	1810014B01Rik	RIKEN cDNA 1810014B01 gene	0.336683	-1.37222	0.113952	0.298543	1.01021	0.958603	0.982328	1.2088	0.336561	0.577865	GO:0009611 response to wounding	NA	NA	NA
100503849	Sp3os	trans-acting transcription factor 3, opposite strand	1.60222	-1.14048	0.353768	0.593876	1.40048	0.0224398	0.0992034	1.20863	0.184884	0.405097	GO:0008150 biological_process	GO:0005575 cellular_component	GO:0003674 molecular_function	NA
271849	Shc4	SHC (Src homology 2 domain containing) family, member 4, transcript variant X1	2.26883	-1.10148	0.471518	0.694793	-1.05491	0.689533	0.843907	1.20855	0.16365	0.375269	GO:0006915 apoptotic process; GO:0007169 transmembrane receptor protein tyrosine kinase signaling pathway; GO:0008284 positive regulation of cell population proliferation; GO:0010468 regulation of gene expression; GO:0035556 intracellular signal transduction; GO:0048863 stem cell differentiation	GO:0005886 plasma membrane; GO:0016020 membrane; GO:0030054 cell junction; GO:0045202 synapse; GO:0045211 postsynaptic membrane	GO:0019901 protein kinase binding; GO:0019904 protein domain specific binding; GO:0030971 receptor tyrosine kinase binding	01521 EGFR tyrosine kinase inhibitor resistance; 01522 Endocrine resistance; 04012 ErbB signaling pathway; 04014 Ras signaling pathway; 04062 Chemokine signaling pathway; 04072 Phospholipase D signaling pathway; 04510 Focal adhesion; 04650 Natural killer cell mediated cytotoxicity; 04722 Neurotrophin signaling pathway; 04910 Insulin signaling pathway; 04915 Estrogen signaling pathway; 04917 Prola…
13518	Dst	dystonin, transcript variant X29	7.54342	1.24848	5.6547e-05	0.00103835	1.26926	2.15528e-05	0.000482223	1.2083	0.000376979	0.00461333	GO:0000226 microtubule cytoskeleton organization; GO:0007010 cytoskeleton organization; GO:0007155 cell adhesion; GO:0007409 axonogenesis; GO:0008090 retrograde axonal transport; GO:0009611 response to wounding; GO:0030011 maintenance of cell polarity; GO:0031122 cytoplasmic microtubule organization; GO:0031581 hemidesmosome assembly; GO:0042060 wound healing; GO:0045104 intermediate filament cyt…	GO:0001725 stress fiber; GO:0005634 nucleus; GO:0005635 nuclear envelope; GO:0005654 nucleoplasm; GO:0005737 cytoplasm; GO:0005783 endoplasmic reticulum; GO:0005789 endoplasmic reticulum membrane; GO:0005829 cytosol; GO:0005856 cytoskeleton; GO:0005874 microtubule; GO:0005882 intermediate filament; GO:0005886 plasma membrane; GO:0005925 focal adhesion; GO:0009898 cytoplasmic side of plasma membra…	GO:0003779 actin binding; GO:0005178 integrin binding; GO:0005198 structural molecule activity; GO:0005509 calcium ion binding; GO:0005515 protein binding; GO:0008017 microtubule binding; GO:0008022 protein C-terminus binding; GO:0042803 protein homodimerization activity; GO:0046872 metal ion binding; GO:0051010 microtubule plus-end binding	NA
328235	Gm5083	predicted gene 5083	0.00720797	-1.18098	0.460501	0.686121	-1.17841	0.46634	0.691029	1.20823	0.402019	0.637018	GO:0008150 biological_process	GO:0005575 cellular_component	GO:0003674 molecular_function	NA
100042175	Gm10230	predicted gene 10230, transcript variant 1	1.46675	-1.93199	0.0487138	0.170197	-1.24149	0.504034	0.720193	1.20734	0.560201	0.761281	GO:0007286 spermatid development; GO:0051321 meiotic cell cycle	GO:0000795 synaptonemal complex	GO:0003674 molecular_function	NA
70625	Med26	mediator complex subunit 26	2.77844	-1.05727	0.529175	0.738765	-1.08943	0.335409	0.576756	1.20709	0.0400052	0.149028	GO:0006357 regulation of transcription by RNA polymerase II; GO:0010628 positive regulation of gene expression; GO:0032968 positive regulation of transcription elongation by RNA polymerase II; GO:0051123 RNA polymerase II preinitiation complex assembly; GO:0060261 positive regulation of transcription initiation by RNA polymerase II	GO:0005634 nucleus; GO:0005654 nucleoplasm; GO:0016592 mediator complex; GO:0070847 core mediator complex	GO:0003712 transcription coregulator activity	NA
100043911	Ppp4r1l-ps	protein phosphatase 4, regulatory subunit 1-like, pseudogene	1.87712	-1.06783	0.606309	0.792506	1.04911	0.706269	0.853668	1.20707	0.146153	0.350086	NA	NA	NA	NA
11906	Zfhx3	zinc finger homeobox 3, transcript variant X4	5.38889	1.12211	0.0345501	0.1346	1.1488	0.0123256	0.0645301	1.20697	0.00112667	0.0108163	GO:0000122 negative regulation of transcription by RNA polymerase II; GO:0006355 regulation of DNA-templated transcription; GO:0006357 regulation of transcription by RNA polymerase II; GO:0007420 brain development; GO:0007517 muscle organ development; GO:0032922 circadian regulation of gene expression; GO:0045662 negative regulation of myoblast differentiation; GO:0045663 positive regulation of m…	GO:0005634 nucleus; GO:0005654 nucleoplasm; GO:0005667 transcription regulator complex; GO:0005737 cytoplasm; GO:0005739 mitochondrion; GO:0016604 nuclear body	GO:0000976 transcription cis-regulatory region binding; GO:0000978 RNA polymerase II cis-regulatory region sequence-specific DNA binding; GO:0000981 DNA-binding transcription factor activity, RNA polymerase II-specific; GO:0001227 DNA-binding transcription repressor activity, RNA polymerase II-specific; GO:0003676 nucleic acid binding; GO:0003677 DNA binding; GO:0008270 zinc ion binding; GO:00198…	04550 Signaling pathways regulating pluripotency of stem cells
18386	Oprd1	opioid receptor, delta 1, transcript variant X1	1.96161	-1.09296	0.480765	0.702196	1.00561	0.964469	0.985082	1.20662	0.142218	0.343906	GO:0007165 signal transduction; GO:0007186 G protein-coupled receptor signaling pathway; GO:0007193 adenylate cyclase-inhibiting G protein-coupled receptor signaling pathway; GO:0007200 phospholipase C-activating G protein-coupled receptor signaling pathway; GO:0007218 neuropeptide signaling pathway; GO:0008344 adult locomotory behavior; GO:0010629 negative regulation of gene expression; GO:00313…	GO:0005737 cytoplasm; GO:0005886 plasma membrane; GO:0005887 integral component of plasma membrane; GO:0016020 membrane; GO:0016021 integral component of membrane; GO:0030285 integral component of synaptic vesicle membrane; GO:0031226 intrinsic component of plasma membrane; GO:0031982 vesicle; GO:0032590 dendrite membrane; GO:0043005 neuron projection; GO:0043679 axon terminus; GO:0045121 membran…	GO:0004930 G protein-coupled receptor activity; GO:0004985 G protein-coupled opioid receptor activity; GO:0005515 protein binding; GO:0033612 receptor serine/threonine kinase binding; GO:0038046 G protein-coupled enkephalin receptor activity; GO:0042277 peptide binding; GO:0042923 neuropeptide binding	04022 cGMP-PKG signaling pathway; 04071 Sphingolipid signaling pathway; 04080 Neuroactive ligand-receptor interaction
230895	Vps13d	vacuolar protein sorting 13D, transcript variant X2	5.61161	1.17837	0.00299956	0.0225761	1.24848	0.000144559	0.00217973	1.20627	0.000900645	0.00910976	GO:0006623 protein targeting to vacuole; GO:0007005 mitochondrion organization; GO:0045053 protein retention in Golgi apparatus; GO:1901526 positive regulation of mitophagy	GO:0019898 extrinsic component of membrane	GO:0003674 molecular_function	NA
110599566	Eef1akmt4	EEF1A lysine methyltransferase 4	2.64121	-1.08209	0.347451	0.588062	1.02378	0.777988	0.894006	1.20575	0.0313383	0.12573	GO:0006479 protein methylation	NA	GO:0008168 methyltransferase activity; GO:0016279 protein-lysine N-methyltransferase activity	NA
21414	Tcf7	transcription factor 7, T cell specific, transcript variant 2	3.57104	-1.0653	0.386729	0.6237	-1.05481	0.46439	0.689378	1.20564	0.0147225	0.0734442	GO:0000122 negative regulation of transcription by RNA polymerase II; GO:0006355 regulation of DNA-templated transcription; GO:0006357 regulation of transcription by RNA polymerase II; GO:0016055 Wnt signaling pathway; GO:0021915 neural tube development; GO:0030538 embryonic genitalia morphogenesis; GO:0033153 T cell receptor V(D)J recombination; GO:0042127 regulation of cell population prolifera…	GO:0000791 euchromatin; GO:0005634 nucleus; GO:0005654 nucleoplasm; GO:0016604 nuclear body; GO:1990907 beta-catenin-TCF complex	GO:0000976 transcription cis-regulatory region binding; GO:0000978 RNA polymerase II cis-regulatory region sequence-specific DNA binding; GO:0000981 DNA-binding transcription factor activity, RNA polymerase II-specific; GO:0001217 DNA-binding transcription repressor activity; GO:0001227 DNA-binding transcription repressor activity, RNA polymerase II-specific; GO:0003677 DNA binding; GO:0003700 DN…	04310 Wnt signaling pathway; 04390 Hippo signaling pathway; 04520 Adherens junction; 04550 Signaling pathways regulating pluripotency of stem cells; 04916 Melanogenesis; 04934 Cushing syndrome; 04936 Alcoholic liver disease; 05132 Salmonella infection; 05165 Human papillomavirus infection; 05167 Kaposi sarcoma-associated herpesvirus infection; 05200 Pathways in cancer; 05210 Colorectal cancer; 05…
100039441	Gm2237	predicted gene 2237, transcript variant 2	2.50799	1.12823	0.518662	0.731305	-1.43384	0.0609497	0.197973	1.20559	0.319755	0.561179	NA	NA	NA	NA
329371	Dbhos	dopamine beta hydroxylase, opposite strand	-0.398645	-1.68764	0.0912359	0.258193	1.0923	0.770129	0.889588	1.2053	0.537657	0.745209	GO:0008150 biological_process	GO:0005575 cellular_component	GO:0003674 molecular_function	NA
72012	1600020E01Rik	RIKEN cDNA 1600020E01 gene, transcript variant 1	2.74678	-1.0696	0.453596	0.680501	1.06868	0.45932	0.685139	1.20488	0.0443442	0.159765	GO:0008150 biological_process	GO:0005575 cellular_component	GO:0003674 molecular_function	NA
118567481	LOC118567481	MLV-related proviral Env polyprotein-like, transcript variant X2	-0.242819	-1.3143	0.375518	0.613918	1.08949	0.779709	0.895057	1.20474	0.54436	0.750011	NA	NA	NA	NA
102638545	Gm35082	predicted gene, 35082	0.607068	-1.09049	0.690942	0.844648	1.07325	0.745464	0.87607	1.20429	0.395957	0.63178	NA	NA	NA	NA
12258	Serping1	serine (or cysteine) peptidase inhibitor, clade G, member 1	0.860431	-1.16578	0.38146	0.619149	-1.09319	0.609533	0.794429	1.20397	0.29106	0.53134	GO:0001869 negative regulation of complement activation, lectin pathway; GO:0002376 immune system process; GO:0006958 complement activation, classical pathway; GO:0007596 blood coagulation; GO:0007599 hemostasis; GO:0010466 negative regulation of peptidase activity; GO:0010951 negative regulation of endopeptidase activity; GO:0030193 regulation of blood coagulation; GO:0042730 fibrinolysis; GO:00…	GO:0005576 extracellular region; GO:0005615 extracellular space; GO:0062023 collagen-containing extracellular matrix	GO:0001848 complement binding; GO:0004867 serine-type endopeptidase inhibitor activity; GO:0030414 peptidase inhibitor activity	04610 Complement and coagulation cascades; 05133 Pertussis
231655	Oasl1	2'-5' oligoadenylate synthetase-like 1, transcript variant 1	2.60793	-1.10175	0.430634	0.661302	-1.17449	0.195122	0.418741	1.20379	0.137081	0.336155	GO:0002376 immune system process; GO:0009615 response to virus; GO:0045071 negative regulation of viral genome replication; GO:0045087 innate immune response; GO:0051607 defense response to virus; GO:0060700 regulation of ribonuclease activity; GO:0070106 interleukin-27-mediated signaling pathway; GO:1900246 positive regulation of RIG-I signaling pathway	GO:0005634 nucleus; GO:0005654 nucleoplasm; GO:0005730 nucleolus; GO:0005737 cytoplasm; GO:0005829 cytosol; GO:0016020 membrane	GO:0003677 DNA binding; GO:0003723 RNA binding; GO:0003725 double-stranded RNA binding; GO:0016779 nucleotidyltransferase activity	05165 Human papillomavirus infection
69195	Tmem121	transmembrane protein 121	0.574341	-1.04307	0.808269	0.909602	-1.11118	0.545205	0.750619	1.20378	0.290483	0.530752	GO:0008150 biological_process	GO:0005575 cellular_component; GO:0016020 membrane; GO:0016021 integral component of membrane	GO:0003674 molecular_function	NA
100504425	Tincr	TINCR ubiquitin domain containing	0.0714854	1.39089	0.115803	0.301663	1.244	0.292015	0.532335	1.20372	0.369539	0.608648	NA	NA	NA	NA
115487094	Gm51627	predicted gene, 51627	5.1608	1.35044	0.0100236	0.0555479	1.00426	0.969079	0.987105	1.20353	0.0996181	0.27383	NA	NA	NA	NA
56368	Cyb561d2	cytochrome b-561 domain containing 2, transcript variant X2	2.19302	-1.23829	0.103162	0.280103	1.01799	0.889239	0.950064	1.20339	0.155594	0.36409	GO:0140576 ascorbate homeostasis	GO:0005783 endoplasmic reticulum; GO:0016020 membrane; GO:0016021 integral component of membrane; GO:0031410 cytoplasmic vesicle; GO:0031982 vesicle	GO:0016491 oxidoreductase activity; GO:0020037 heme binding; GO:0046872 metal ion binding; GO:0140571 transmembrane ascorbate ferrireductase activity; GO:0140575 transmembrane monodehydroascorbate reductase activity	NA
74134	Cyp2s1	cytochrome P450, family 2, subfamily s, polypeptide 1	1.47054	1.02856	0.826643	0.918849	-1.0721	0.58906	0.78086	1.20339	0.157219	0.366258	GO:0006082 organic acid metabolic process; GO:0006629 lipid metabolic process; GO:0006631 fatty acid metabolic process; GO:0006690 icosanoid metabolic process; GO:0006693 prostaglandin metabolic process; GO:0006805 xenobiotic metabolic process; GO:0019373 epoxygenase P450 pathway; GO:0042573 retinoic acid metabolic process	GO:0005737 cytoplasm; GO:0005783 endoplasmic reticulum; GO:0016020 membrane; GO:0043231 intracellular membrane-bounded organelle	GO:0004497 monooxygenase activity; GO:0004796 thromboxane-A synthase activity; GO:0005506 iron ion binding; GO:0008392 arachidonic acid epoxygenase activity; GO:0008395 steroid hydroxylase activity; GO:0016491 oxidoreductase activity; GO:0016705 oxidoreductase activity, acting on paired donors, with incorporation or reduction of molecular oxygen; GO:0016712 oxidoreductase activity, acting on pair…	00830 Retinol metabolism; 00980 Metabolism of xenobiotics by cytochrome P450; 01100 Metabolic pathways
56193	Plek	pleckstrin	2.45978	-1.08588	0.420428	0.652959	1.12992	0.235523	0.468867	1.20336	0.0767753	0.230769	GO:0006904 vesicle docking involved in exocytosis; GO:0007229 integrin-mediated signaling pathway; GO:0010572 positive regulation of platelet activation; GO:0010920 negative regulation of inositol phosphate biosynthetic process; GO:0010925 positive regulation of inositol-polyphosphate 5-phosphatase activity; GO:0030030 cell projection organization; GO:0030836 positive regulation of actin filament…	GO:0005737 cytoplasm; GO:0005886 plasma membrane; GO:0032587 ruffle membrane	GO:0005080 protein kinase C binding; GO:0042803 protein homodimerization activity; GO:0043325 phosphatidylinositol-3,4-bisphosphate binding	NA
104252	Cdc42ep2	CDC42 effector protein (Rho GTPase binding) 2	-0.349792	1.00639	0.977246	0.990585	1.58608	0.0463024	0.16452	1.20312	0.410332	0.644206	GO:0007266 Rho protein signal transduction; GO:0008360 regulation of cell shape; GO:0030036 actin cytoskeleton organization; GO:0030838 positive regulation of actin filament polymerization; GO:0031274 positive regulation of pseudopodium assembly; GO:0071346 cellular response to interferon-gamma	GO:0005737 cytoplasm; GO:0005829 cytosol; GO:0005856 cytoskeleton; GO:0005886 plasma membrane; GO:0015630 microtubule cytoskeleton; GO:0016020 membrane; GO:0045335 phagocytic vesicle	GO:0001515 opioid peptide activity; GO:0005096 GTPase activator activity; GO:0031267 small GTPase binding	NA
328918	Zscan30	zinc finger and SCAN domain containing 30, transcript variant X3	1.58625	-1.11994	0.41662	0.649761	-1.14377	0.336589	0.577866	1.20288	0.189567	0.411195	GO:0008150 biological_process	GO:0005575 cellular_component	GO:0003674 molecular_function	NA
624086	A230045G11Rik	RIKEN cDNA A230045G11 gene	2.35324	1.00441	0.970031	0.987497	-1.03962	0.740321	0.873328	1.2027	0.123001	0.313506	GO:0008150 biological_process	GO:0005575 cellular_component	GO:0003674 molecular_function	NA
330096	Shisa3	shisa family member 3	0.129954	1.11492	0.647495	0.818943	1.22283	0.399921	0.635201	1.20208	0.440732	0.66986	GO:0007275 multicellular organism development; GO:0090090 negative regulation of canonical Wnt signaling pathway	GO:0005783 endoplasmic reticulum; GO:0016020 membrane; GO:0016021 integral component of membrane	NA	NA
327942	Pigl	phosphatidylinositol glycan anchor biosynthesis, class L, transcript variant 1	3.89672	-1.02546	0.764535	0.88675	1.17229	0.0660499	0.208972	1.20174	0.0353389	0.136634	GO:0006506 GPI anchor biosynthetic process; GO:0006629 lipid metabolic process	GO:0005783 endoplasmic reticulum; GO:0016020 membrane; GO:0016021 integral component of membrane	GO:0000225 N-acetylglucosaminylphosphatidylinositol deacetylase activity; GO:0016787 hydrolase activity; GO:0016811 hydrolase activity, acting on carbon-nitrogen (but not peptide) bonds, in linear amides	00563 Glycosylphosphatidylinositol (GPI)-anchor biosynthesis; 01100 Metabolic pathways
115488362	Gm47814	predicted gene, 47814	2.96986	1.35906	0.00379742	0.0269667	1.09101	0.377841	0.615834	1.20082	0.0701593	0.217484	NA	NA	NA	NA
384309	Trim56	tripartite motif-containing 56	3.25132	1.06767	0.461046	0.686542	1.07225	0.432563	0.662917	1.20067	0.046051	0.163928	GO:0002376 immune system process; GO:0006513 protein monoubiquitination; GO:0032728 positive regulation of interferon-beta production; GO:0034340 response to type I interferon; GO:0044790 suppression of viral release by host; GO:0045087 innate immune response; GO:0045893 positive regulation of DNA-templated transcription; GO:0046597 negative regulation of viral entry into host cell; GO:0051607 de…	GO:0000785 chromatin; GO:0005654 nucleoplasm; GO:0005737 cytoplasm	GO:0004842 ubiquitin-protein transferase activity; GO:0005515 protein binding; GO:0008270 zinc ion binding; GO:0016740 transferase activity; GO:0046872 metal ion binding; GO:0061630 ubiquitin protein ligase activity	NA
102642612	Gm38618	predicted gene, 38618	-0.219827	1.33404	0.236235	0.469785	1.80262	0.0196464	0.0902924	1.20062	0.449002	0.676773	NA	NA	NA	NA
102639087	Gm35486	predicted gene, 35486	-0.202496	1.11505	0.625586	0.804736	-1.372	0.162926	0.374237	1.20046	0.414786	0.647972	NA	NA	NA	NA
74446	Slc9b1	solute carrier family 9, subfamily B (NHA1, cation proton antiporter 1), member 1, transcript variant X6	1.9937	1.25734	0.0614567	0.199098	1.20949	0.116822	0.303304	1.20024	0.131679	0.327625	GO:0006811 ion transport; GO:0006812 cation transport; GO:0006814 sodium ion transport; GO:0007338 single fertilization; GO:0030317 flagellated sperm motility; GO:0051453 regulation of intracellular pH; GO:0055085 transmembrane transport	GO:0005886 plasma membrane; GO:0005929 cilium; GO:0016020 membrane; GO:0016021 integral component of membrane; GO:0031514 motile cilium; GO:0042995 cell projection; GO:0097228 sperm principal piece	GO:0003674 molecular_function; GO:0015297 antiporter activity; GO:0015299 solute:proton antiporter activity	NA
434377	Zfp560	zinc finger protein 560	2.69442	1.17803	0.0862551	0.249007	-1.09359	0.339937	0.58097	1.20015	0.0575992	0.190439	GO:0006357 regulation of transcription by RNA polymerase II	GO:0005634 nucleus	GO:0000978 RNA polymerase II cis-regulatory region sequence-specific DNA binding; GO:0000981 DNA-binding transcription factor activity, RNA polymerase II-specific	05168 Herpes simplex virus 1 infection
66496	Ppdpf	pancreatic progenitor cell differentiation and proliferation factor, transcript variant 1	3.62458	1.18546	0.0232336	0.101682	-1.03309	0.649517	0.820042	1.20002	0.0156557	0.0767313	GO:0007275 multicellular organism development; GO:0030154 cell differentiation	GO:0005575 cellular_component	GO:0003674 molecular_function	NA
235584	Dusp7	dual specificity phosphatase 7	3.44932	1.07716	0.315388	0.556949	1.04312	0.56613	0.765422	1.19971	0.0183604	0.0860505	GO:0006470 protein dephosphorylation; GO:0016311 dephosphorylation; GO:0035335 peptidyl-tyrosine dephosphorylation; GO:0043407 negative regulation of MAP kinase activity; GO:0043409 negative regulation of MAPK cascade	GO:0005737 cytoplasm; GO:0005829 cytosol	GO:0004721 phosphoprotein phosphatase activity; GO:0004722 protein serine/threonine phosphatase activity; GO:0004725 protein tyrosine phosphatase activity; GO:0008138 protein tyrosine/serine/threonine phosphatase activity; GO:0008330 protein tyrosine/threonine phosphatase activity; GO:0016787 hydrolase activity; GO:0016791 phosphatase activity; GO:0017017 MAP kinase tyrosine/serine/threonine phos…	04010 MAPK signaling pathway
102636107	Gm33272	predicted gene, 33272, transcript variant X2	2.77221	1.26365	0.069956	0.217059	1.52317	0.00210207	0.0173586	1.19941	0.154303	0.362175	NA	NA	NA	NA
319555	Nwd1	NACHT and WD repeat domain containing 1, transcript variant X7	1.28794	1.1332	0.429728	0.660568	1.04778	0.767094	0.88809	1.19884	0.255014	0.491799	GO:0010628 positive regulation of gene expression; GO:0032088 negative regulation of NF-kappaB transcription factor activity	GO:0005730 nucleolus; GO:0005737 cytoplasm; GO:0005829 cytosol	GO:0000166 nucleotide binding; GO:0005524 ATP binding	NA
16776	Lama5	laminin, alpha 5	5.08909	1.10075	0.0747546	0.226711	1.17186	0.00485784	0.0323923	1.19828	0.00162325	0.0142718	GO:0001658 branching involved in ureteric bud morphogenesis; GO:0001738 morphogenesis of a polarized epithelium; GO:0001755 neural crest cell migration; GO:0001822 kidney development; GO:0001942 hair follicle development; GO:0007155 cell adhesion; GO:0007229 integrin-mediated signaling pathway; GO:0007411 axon guidance; GO:0007517 muscle organ development; GO:0009887 animal organ morphogenesis; G…	GO:0005576 extracellular region; GO:0005604 basement membrane; GO:0005610 laminin-5 complex; GO:0005615 extracellular space; GO:0031012 extracellular matrix; GO:0031594 neuromuscular junction; GO:0043083 synaptic cleft; GO:0043259 laminin-10 complex; GO:0062023 collagen-containing extracellular matrix	GO:0005102 signaling receptor binding; GO:0005178 integrin binding; GO:0005201 extracellular matrix structural constituent; GO:0005515 protein binding	04151 PI3K-Akt signaling pathway; 04510 Focal adhesion; 04512 ECM-receptor interaction; 05145 Toxoplasmosis; 05146 Amoebiasis; 05165 Human papillomavirus infection; 05200 Pathways in cancer; 05222 Small cell lung cancer
231863	Fbxl18	F-box and leucine-rich repeat protein 18, transcript variant X1	4.81049	1.15217	0.022216	0.0985492	-1.07474	0.22825	0.460221	1.19745	0.0046058	0.0311391	GO:0031146 SCF-dependent proteasomal ubiquitin-dependent protein catabolic process	GO:0019005 SCF ubiquitin ligase complex	GO:0005515 protein binding	NA
66208	Nenf	neuron derived neurotrophic factor	3.10237	1.08305	0.360906	0.600608	1.03115	0.723683	0.863948	1.19735	0.0451346	0.161698	GO:0000165 MAPK cascade; GO:0032099 negative regulation of appetite; GO:0043410 positive regulation of MAPK cascade; GO:1901215 negative regulation of neuron death	GO:0005576 extracellular region; GO:0005615 extracellular space; GO:0005739 mitochondrion; GO:0005783 endoplasmic reticulum; GO:0012505 endomembrane system; GO:0016020 membrane	GO:0005515 protein binding; GO:0008083 growth factor activity; GO:0046872 metal ion binding	NA
17754	Map1a	microtubule-associated protein 1 A, transcript variant 2	7.30211	1.18569	8.46452e-06	0.000226506	1.18305	1.02784e-05	0.000265605	1.19727	3.64491e-06	0.000114339	GO:0000226 microtubule cytoskeleton organization; GO:0007026 negative regulation of microtubule depolymerization; GO:0007409 axonogenesis; GO:0007605 sensory perception of sound; GO:0007613 memory; GO:0008306 associative learning; GO:0016358 dendrite development; GO:0031114 regulation of microtubule depolymerization; GO:0032435 negative regulation of proteasomal ubiquitin-dependent protein catabo…	GO:0001750 photoreceptor outer segment; GO:0005737 cytoplasm; GO:0005829 cytosol; GO:0005856 cytoskeleton; GO:0005874 microtubule; GO:0005875 microtubule associated complex; GO:0014069 postsynaptic density; GO:0030424 axon; GO:0030425 dendrite; GO:0043005 neuron projection; GO:0043025 neuronal cell body; GO:0043194 axon initial segment; GO:0043198 dendritic shaft; GO:0044307 dendritic branch; GO:…	GO:0003779 actin binding; GO:0005515 protein binding; GO:0005518 collagen binding; GO:0008017 microtubule binding; GO:0008093 cytoskeletal anchor activity; GO:0015631 tubulin binding; GO:0035255 ionotropic glutamate receptor binding	03250 Viral life cycle - HIV-1
73422	Prox2	prospero homeobox 2, transcript variant X1	1.71896	-1.00108	0.993382	0.997325	-1.10173	0.458573	0.684529	1.19699	0.17397	0.390054	GO:0006355 regulation of DNA-templated transcription; GO:0006357 regulation of transcription by RNA polymerase II	GO:0005634 nucleus	GO:0000978 RNA polymerase II cis-regulatory region sequence-specific DNA binding; GO:0000981 DNA-binding transcription factor activity, RNA polymerase II-specific; GO:0003677 DNA binding	NA
74126	Syvn1	synovial apoptosis inhibitor 1, synoviolin, transcript variant 2	4.58373	-1.02382	0.675459	0.835702	-1.0272	0.633315	0.809895	1.19668	0.003174	0.0235421	GO:0001701 in utero embryonic development; GO:0002327 immature B cell differentiation; GO:0006511 ubiquitin-dependent protein catabolic process; GO:0006986 response to unfolded protein; GO:0007275 multicellular organism development; GO:0016567 protein ubiquitination; GO:0030163 protein catabolic process; GO:0030433 ubiquitin-dependent ERAD pathway; GO:0030970 retrograde protein transport, ER to c…	GO:0000151 ubiquitin ligase complex; GO:0000836 Hrd1p ubiquitin ligase complex; GO:0000839 Hrd1p ubiquitin ligase ERAD-L complex; GO:0005654 nucleoplasm; GO:0005783 endoplasmic reticulum; GO:0005790 smooth endoplasmic reticulum; GO:0016020 membrane; GO:0016021 integral component of membrane; GO:0036513 Derlin-1 retrotranslocation complex; GO:0044322 endoplasmic reticulum quality control compartme…	GO:0005515 protein binding; GO:0016740 transferase activity; GO:0046872 metal ion binding; GO:0051082 unfolded protein binding; GO:0051087 chaperone binding; GO:0051117 ATPase binding; GO:0061630 ubiquitin protein ligase activity; GO:1990381 ubiquitin-specific protease binding	04120 Ubiquitin mediated proteolysis; 04141 Protein processing in endoplasmic reticulum
102635731	Gm32994	predicted gene, 32994, transcript variant X4	1.16618	-1.08468	0.60668	0.792689	1.21483	0.222865	0.453853	1.19662	0.259929	0.497494	NA	NA	NA	NA
233067	Lrfn3	leucine rich repeat and fibronectin type III domain containing 3	3.05891	1.13068	0.180648	0.39941	1.01196	0.895237	0.952733	1.19658	0.0545587	0.183742	GO:0007155 cell adhesion; GO:0099179 regulation of synaptic membrane adhesion; GO:0099560 synaptic membrane adhesion; GO:1905606 regulation of presynapse assembly	GO:0005886 plasma membrane; GO:0009986 cell surface; GO:0016020 membrane; GO:0016021 integral component of membrane; GO:0030054 cell junction; GO:0042995 cell projection; GO:0045202 synapse; GO:0045211 postsynaptic membrane; GO:0098978 glutamatergic synapse; GO:0099059 integral component of presynaptic active zone membrane; GO:0099060 integral component of postsynaptic specialization membrane; GO…	NA	NA
105242709	Gm38852	predicted gene, 38852	-0.599119	-1.6997	0.056104	0.187159	-1.05463	0.843075	0.927282	1.19628	0.506302	0.721956	NA	NA	NA	NA
102638523	Gm35066	predicted gene, 35066	-0.468909	-1.28487	0.326607	0.568146	-1.1279	0.635375	0.811161	1.1958	0.48219	0.703296	NA	NA	NA	NA
13346	Des	desmin	1.05365	1.15324	0.337957	0.579095	1.11021	0.480611	0.702075	1.19575	0.231728	0.464242	GO:0007517 muscle organ development; GO:0045109 intermediate filament organization; GO:0060538 skeletal muscle organ development	GO:0005634 nucleus; GO:0005737 cytoplasm; GO:0005856 cytoskeleton; GO:0005882 intermediate filament; GO:0005886 plasma membrane; GO:0005911 cell-cell junction; GO:0005916 fascia adherens; GO:0005921 gap junction; GO:0014704 intercalated disc; GO:0016020 membrane; GO:0030018 Z disc; GO:0031594 neuromuscular junction; GO:0042383 sarcolemma; GO:0043292 contractile fiber; GO:0045098 type III intermed…	GO:0005200 structural constituent of cytoskeleton; GO:0005515 protein binding; GO:0008092 cytoskeletal protein binding; GO:0042802 identical protein binding	05410 Hypertrophic cardiomyopathy; 05412 Arrhythmogenic right ventricular cardiomyopathy; 05414 Dilated cardiomyopathy
545554	Ankrd34a	ankyrin repeat domain 34A	0.886544	1.10556	0.563722	0.7637	-1.00967	0.955727	0.980914	1.19507	0.308387	0.549771	GO:0008150 biological_process	NA	GO:0003674 molecular_function	NA
105245097	Gm40595	predicted gene, 40595	2.73596	1.19802	0.116685	0.30307	1.02224	0.84516	0.92837	1.19504	0.121595	0.311151	NA	NA	NA	NA
19281	Ptprt	protein tyrosine phosphatase, receptor type, T, transcript variant 4	0.980584	-1.21299	0.269077	0.507581	1.11672	0.524396	0.735188	1.19459	0.308032	0.549462	GO:0006470 protein dephosphorylation; GO:0007156 homophilic cell adhesion via plasma membrane adhesion molecules; GO:0007169 transmembrane receptor protein tyrosine kinase signaling pathway; GO:0016311 dephosphorylation; GO:0030336 negative regulation of cell migration; GO:0035335 peptidyl-tyrosine dephosphorylation; GO:0050807 regulation of synapse organization; GO:0071354 cellular response to i…	GO:0005886 plasma membrane; GO:0005887 integral component of plasma membrane; GO:0009986 cell surface; GO:0016020 membrane; GO:0016021 integral component of membrane; GO:0098978 glutamatergic synapse; GO:0099061 integral component of postsynaptic density membrane	GO:0004721 phosphoprotein phosphatase activity; GO:0004725 protein tyrosine phosphatase activity; GO:0005001 transmembrane receptor protein tyrosine phosphatase activity; GO:0008013 beta-catenin binding; GO:0016787 hydrolase activity; GO:0016790 thiolester hydrolase activity; GO:0016791 phosphatase activity; GO:0019903 protein phosphatase binding; GO:0042803 protein homodimerization activity; GO:…	NA
320802	Ifitm10	interferon induced transmembrane protein 10, transcript variant 3	1.18195	-1.10794	0.527105	0.737162	-1.00268	0.9868	0.994517	1.1945	0.276232	0.515274	GO:0008150 biological_process	GO:0005886 plasma membrane; GO:0016020 membrane; GO:0016021 integral component of membrane	GO:0003674 molecular_function	NA
26403	Map3k11	mitogen-activated protein kinase kinase kinase 11, transcript variant X2	4.18989	1.18416	0.0204919	0.0930816	1.05819	0.418122	0.65099	1.19446	0.015333	0.0755917	GO:0000165 MAPK cascade; GO:0006468 protein phosphorylation; GO:0007017 microtubule-based process; GO:0007254 JNK cascade; GO:0008219 cell death; GO:0016310 phosphorylation; GO:0043065 positive regulation of apoptotic process; GO:0043507 positive regulation of JUN kinase activity; GO:0043525 positive regulation of neuron apoptotic process; GO:0044843 cell cycle G1/S phase transition; GO:0046330 p…	GO:0005737 cytoplasm; GO:0005813 centrosome; GO:0005856 cytoskeleton; GO:0005874 microtubule	GO:0000166 nucleotide binding; GO:0004674 protein serine/threonine kinase activity; GO:0004706 JUN kinase kinase kinase activity; GO:0004709 MAP kinase kinase kinase activity; GO:0005515 protein binding; GO:0005524 ATP binding; GO:0016301 kinase activity; GO:0016740 transferase activity; GO:0031267 small GTPase binding; GO:0031434 mitogen-activated protein kinase kinase binding; GO:0031435 mitoge…	04010 MAPK signaling pathway; 04932 Non-alcoholic fatty liver disease
228607	Mavs	mitochondrial antiviral signaling protein, transcript variant 2	4.13559	-1.00953	0.853029	0.932257	-1.10857	0.051615	0.177028	1.19425	0.00156771	0.0138973	GO:0001934 positive regulation of protein phosphorylation; GO:0002218 activation of innate immune response; GO:0002230 positive regulation of defense response to virus by host; GO:0002376 immune system process; GO:0002735 positive regulation of myeloid dendritic cell cytokine production; GO:0007165 signal transduction; GO:0032481 positive regulation of type I interferon production; GO:0032727 pos…	GO:0005739 mitochondrion; GO:0005741 mitochondrial outer membrane; GO:0005777 peroxisome; GO:0005778 peroxisomal membrane; GO:0016020 membrane; GO:0016021 integral component of membrane; GO:0031966 mitochondrial membrane	GO:0005515 protein binding; GO:0019901 protein kinase binding; GO:0035591 signaling adaptor activity; GO:0050700 CARD domain binding	04621 NOD-like receptor signaling pathway; 04622 RIG-I-like receptor signaling pathway; 04623 Cytosolic DNA-sensing pathway; 05160 Hepatitis C; 05161 Hepatitis B; 05162 Measles; 05164 Influenza A; 05168 Herpes simplex virus 1 infection; 05169 Epstein-Barr virus infection; 05171 Coronavirus disease - COVID-19
18129	Notch2	notch 2	4.76641	1.15458	0.0129815	0.0670076	1.21253	0.00135542	0.0124579	1.19421	0.00280172	0.0214903	GO:0000122 negative regulation of transcription by RNA polymerase II; GO:0001501 skeletal system development; GO:0001701 in utero embryonic development; GO:0001709 cell fate determination; GO:0001889 liver development; GO:0001890 placenta development; GO:0001947 heart looping; GO:0002011 morphogenesis of an epithelial sheet; GO:0002315 marginal zone B cell differentiation; GO:0002437 inflammatory…	GO:0005576 extracellular region; GO:0005634 nucleus; GO:0005654 nucleoplasm; GO:0005737 cytoplasm; GO:0005829 cytosol; GO:0005886 plasma membrane; GO:0005887 integral component of plasma membrane; GO:0005929 cilium; GO:0009986 cell surface; GO:0016020 membrane; GO:0016021 integral component of membrane; GO:0031012 extracellular matrix; GO:0043235 receptor complex	GO:0005509 calcium ion binding; GO:0005515 protein binding; GO:0019899 enzyme binding; GO:0038023 signaling receptor activity; GO:0051059 NF-kappaB binding	01522 Endocrine resistance; 04330 Notch signaling pathway; 04658 Th1 and Th2 cell differentiation; 04919 Thyroid hormone signaling pathway; 05165 Human papillomavirus infection; 05200 Pathways in cancer; 05206 MicroRNAs in cancer; 05207 Chemical carcinogenesis - receptor activation; 05224 Breast cancer
58239	Dexi	dexamethasone-induced transcript	2.0851	1.0357	0.766193	0.887613	-1.10864	0.384867	0.622233	1.19388	0.140507	0.34124	GO:0008150 biological_process	GO:0005575 cellular_component	GO:0003674 molecular_function	NA
102635108	Gm32528	predicted gene, 32528	-0.086123	1.08181	0.717146	0.860332	1.05858	0.793009	0.901441	1.19383	0.416621	0.649761	NA	NA	NA	NA
118568397	LOC118568397	uncharacterized LOC118568397	2.8662	1.18847	0.0539291	0.182356	-1.00994	0.90903	0.959306	1.19376	0.0484159	0.169487	NA	NA	NA	NA
100042100	Gm3667	predicted gene 3667, transcript variant 2	2.27282	1.14288	0.289215	0.529397	-1.01755	0.889101	0.950028	1.19356	0.163392	0.374901	NA	NA	NA	NA
193838	Eme2	essential meiotic structure-specific endonuclease subunit 2	1.71126	1.02715	0.831753	0.92143	-1.29094	0.0503697	0.17413	1.19336	0.167971	0.381663	GO:0000712 resolution of meiotic recombination intermediates; GO:0006281 DNA repair; GO:0006302 double-strand break repair; GO:0006310 DNA recombination; GO:0006974 cellular response to DNA damage stimulus; GO:0031297 replication fork processing; GO:0031573 mitotic intra-S DNA damage checkpoint signaling	GO:0005634 nucleus; GO:0043596 nuclear replication fork; GO:0048476 Holliday junction resolvase complex; GO:1905347 endodeoxyribonuclease complex	GO:0003677 DNA binding; GO:0004518 nuclease activity; GO:0004519 endonuclease activity; GO:0016787 hydrolase activity	03460 Fanconi anemia pathway
101056029	Gm7206	predicted pseudogene 7206	4.64148	1.26648	0.110744	0.293121	-1.19001	0.235376	0.468713	1.19334	0.22812	0.460092	NA	NA	NA	NA
77590	Chst15	carbohydrate sulfotransferase 15, transcript variant 1	2.81136	-1.10024	0.405104	0.639782	1.03649	0.753475	0.880615	1.19317	0.129326	0.323848	GO:0019319 hexose biosynthetic process	GO:0005794 Golgi apparatus; GO:0016020 membrane; GO:0016021 integral component of membrane	GO:0016740 transferase activity; GO:0050656 3'-phosphoadenosine 5'-phosphosulfate binding; GO:0050659 N-acetylgalactosamine 4-sulfate 6-O-sulfotransferase activity	00532 Glycosaminoglycan biosynthesis - chondroitin sulfate / dermatan sulfate
115488156	Gm52041	predicted gene, 52041	0.127323	1.26712	0.353894	0.593991	-1.4102	0.181965	0.401146	1.19299	0.488076	0.707904	NA	NA	NA	NA
243369	Sspo	SCO-spondin, transcript variant X16	3.3667	1.05316	0.50168	0.718459	1.00636	0.934148	0.971098	1.19294	0.0279434	0.115923	GO:0007155 cell adhesion; GO:0007399 nervous system development; GO:0008150 biological_process; GO:0030154 cell differentiation	GO:0005576 extracellular region; GO:0005615 extracellular space; GO:0005737 cytoplasm; GO:0031012 extracellular matrix; GO:0062023 collagen-containing extracellular matrix	GO:0003674 molecular_function; GO:0005201 extracellular matrix structural constituent	NA
268859	Rbfox1	RNA binding protein, fox-1 homolog (C. elegans) 1, transcript variant X29	1.30298	-1.24314	0.0931424	0.261701	1.02891	0.821616	0.916184	1.19282	0.170067	0.384672	GO:0000381 regulation of alternative mRNA splicing, via spliceosome; GO:0006397 mRNA processing; GO:0007399 nervous system development; GO:0008380 RNA splicing; GO:0043484 regulation of RNA splicing; GO:0050885 neuromuscular process controlling balance; GO:2001014 regulation of skeletal muscle cell differentiation	GO:0005634 nucleus; GO:0005654 nucleoplasm; GO:0005737 cytoplasm; GO:0005802 trans-Golgi network; GO:0010494 cytoplasmic stress granule; GO:0097165 nuclear stress granule	GO:0003676 nucleic acid binding; GO:0003723 RNA binding; GO:0003729 mRNA binding; GO:0003730 mRNA 3'-UTR binding; GO:0008022 protein C-terminus binding	NA
73690	Glipr1	GLI pathogenesis-related 1 (glioma), transcript variant X1	-0.107395	1.12006	0.646122	0.817994	-1.0878	0.73304	0.869336	1.19272	0.476592	0.698853	NA	GO:0005576 extracellular region; GO:0005615 extracellular space; GO:0016020 membrane; GO:0016021 integral component of membrane	NA	NA
320026	A330076H08Rik	RIKEN cDNA A330076H08 gene	0.669883	-1.18398	0.487657	0.707622	-1.08746	0.729572	0.867527	1.19263	0.469258	0.693238	GO:0008150 biological_process	GO:0005575 cellular_component	GO:0003674 molecular_function	NA
75135	4930526I15Rik	RIKEN cDNA 4930526I15 gene, transcript variant 1	1.67166	1.22202	0.155406	0.363829	-1.15545	0.301739	0.542727	1.19254	0.210283	0.438158	GO:0008150 biological_process	GO:0005575 cellular_component	GO:0003674 molecular_function	NA
67590	Tctn3	tectonic family member 3, transcript variant 1	3.33435	1.07756	0.352273	0.592636	1.05308	0.517907	0.730737	1.19243	0.0340309	0.13313	GO:0006915 apoptotic process; GO:0007224 smoothened signaling pathway; GO:0030030 cell projection organization; GO:0043065 positive regulation of apoptotic process; GO:0060271 cilium assembly	GO:0005634 nucleus; GO:0016020 membrane; GO:0016021 integral component of membrane	GO:0005515 protein binding	NA
14873	Gsto1	glutathione S-transferase omega 1	0.274155	1.11233	0.551149	0.75488	1.15766	0.413714	0.646964	1.19213	0.327773	0.569343	GO:0006749 glutathione metabolic process; GO:0010880 regulation of release of sequestered calcium ion into cytosol by sarcoplasmic reticulum; GO:0019852 L-ascorbic acid metabolic process; GO:0019853 L-ascorbic acid biosynthetic process; GO:0042178 xenobiotic catabolic process; GO:0060315 negative regulation of ryanodine-sensitive calcium-release channel activity; GO:0060316 positive regulation of…	GO:0005604 basement membrane; GO:0005737 cytoplasm; GO:0005829 cytosol; GO:0030424 axon; GO:0031965 nuclear membrane; GO:0043209 myelin sheath; GO:0044297 cell body	GO:0004364 glutathione transferase activity; GO:0016491 oxidoreductase activity; GO:0016740 transferase activity; GO:0045174 glutathione dehydrogenase (ascorbate) activity; GO:0050610 methylarsonate reductase activity	00480 Glutathione metabolism; 00980 Metabolism of xenobiotics by cytochrome P450; 00982 Drug metabolism - cytochrome P450; 00983 Drug metabolism - other enzymes; 01100 Metabolic pathways; 01524 Platinum drug resistance; 05200 Pathways in cancer; 05204 Chemical carcinogenesis - DNA adducts; 05207 Chemical carcinogenesis - receptor activation; 05208 Chemical carcinogenesis - reactive oxygen species…
66406	Sac3d1	SAC3 domain containing 1	3.52234	-1.03783	0.662321	0.828037	-1.0384	0.657608	0.825094	1.19178	0.0462134	0.164319	GO:0007049 cell cycle; GO:0046426 negative regulation of receptor signaling pathway via JAK-STAT; GO:0050776 regulation of immune response; GO:0051225 spindle assembly; GO:0051298 centrosome duplication; GO:0051301 cell division	GO:0005634 nucleus; GO:0005737 cytoplasm; GO:0005813 centrosome; GO:0005819 spindle; GO:0005856 cytoskeleton; GO:0015630 microtubule cytoskeleton	GO:0005515 protein binding	NA
320297	A830009L08Rik	RIKEN cDNA A830009L08 gene	0.78152	1.01375	0.929238	0.968702	-1.08887	0.580854	0.775214	1.19175	0.259474	0.496989	GO:0008150 biological_process	GO:0005575 cellular_component	GO:0003674 molecular_function	NA
71776	Tha1	threonine aldolase 1	1.5267	1.02287	0.856125	0.933896	-1.18254	0.185615	0.406078	1.19129	0.167592	0.381073	GO:0006545 glycine biosynthetic process; GO:0006567 threonine catabolic process	GO:0005829 cytosol	GO:0008732 L-allo-threonine aldolase activity	00260 Glycine, serine and threonine metabolism; 01100 Metabolic pathways; 01230 Biosynthesis of amino acids
620499	Gm6158	predicted gene 6158	0.386642	1.51262	0.16656	0.379453	1.26371	0.428606	0.659738	1.19093	0.553552	0.756761	NA	NA	NA	NA
240514	Ccdc85b	coiled-coil domain containing 85B, transcript variant 1	1.60762	1.06667	0.61165	0.795777	-1.08892	0.503517	0.719853	1.19079	0.175697	0.392614	GO:0030154 cell differentiation; GO:0030308 negative regulation of cell growth; GO:0040008 regulation of growth; GO:0045599 negative regulation of fat cell differentiation; GO:0045892 negative regulation of DNA-templated transcription	GO:0005634 nucleus; GO:0005737 cytoplasm; GO:0005813 centrosome; GO:0005856 cytoskeleton; GO:0005912 adherens junction; GO:0030054 cell junction	GO:0005515 protein binding; GO:0070097 delta-catenin binding	NA
100503082	2010110K18Rik	RIKEN cDNA 2010110K18 gene	0.390047	1.03038	0.868021	0.93958	-1.42838	0.0555016	0.185823	1.19078	0.33623	0.577511	GO:0008150 biological_process	GO:0005575 cellular_component	GO:0003674 molecular_function	NA
244723	Olfm2	olfactomedin 2, transcript variant 2	2.28161	-1.09794	0.401089	0.636267	1.0083	0.940384	0.974084	1.19074	0.122337	0.312364	GO:0007165 signal transduction; GO:0007601 visual perception; GO:0007626 locomotory behavior; GO:0009306 protein secretion; GO:0051152 positive regulation of smooth muscle cell differentiation; GO:1905174 regulation of vascular associated smooth muscle cell dedifferentiation	GO:0005576 extracellular region; GO:0005615 extracellular space; GO:0005634 nucleus; GO:0005654 nucleoplasm; GO:0005737 cytoplasm; GO:0016020 membrane; GO:0030054 cell junction; GO:0032281 AMPA glutamate receptor complex; GO:0045202 synapse; GO:0097060 synaptic membrane; GO:0098978 glutamatergic synapse; GO:0099243 extrinsic component of synaptic membrane	GO:0005515 protein binding	NA
108167784	Gm46202	predicted gene, 46202, transcript variant X5	1.28438	-1.01275	0.928113	0.968268	1.09096	0.536812	0.74463	1.19059	0.220516	0.45099	NA	NA	NA	NA
102632094	Gm30259	predicted gene, 30259	0.994397	1.29838	0.164295	0.376098	1.20182	0.32327	0.564783	1.19048	0.34842	0.588949	NA	NA	NA	NA
12721	Coro1a	coronin, actin binding protein 1A, transcript variant 2	1.66747	1.13791	0.33897	0.580067	-1.08787	0.531136	0.740134	1.19038	0.20008	0.425069	GO:0001845 phagolysosome assembly; GO:0006816 calcium ion transport; GO:0006906 vesicle fusion; GO:0006909 phagocytosis; GO:0007015 actin filament organization; GO:0008064 regulation of actin polymerization or depolymerization; GO:0008360 regulation of cell shape; GO:0010631 epithelial cell migration; GO:0016477 cell migration; GO:0030036 actin cytoskeleton organization; GO:0030595 leukocyte chem…	GO:0001772 immunological synapse; GO:0001891 phagocytic cup; GO:0005737 cytoplasm; GO:0005769 early endosome; GO:0005856 cytoskeleton; GO:0005884 actin filament; GO:0005886 plasma membrane; GO:0005911 cell-cell junction; GO:0015629 actin cytoskeleton; GO:0016020 membrane; GO:0030027 lamellipodium; GO:0030424 axon; GO:0030864 cortical actin cytoskeleton; GO:0031252 cell leading edge; GO:0031410 cy…	GO:0003779 actin binding; GO:0003785 actin monomer binding; GO:0005515 protein binding; GO:0008022 protein C-terminus binding; GO:0008092 cytoskeletal protein binding; GO:0032036 myosin heavy chain binding; GO:0042802 identical protein binding; GO:0042803 protein homodimerization activity; GO:0043548 phosphatidylinositol 3-kinase binding; GO:0051015 actin filament binding	04145 Phagosome; 05152 Tuberculosis
70359	Gtpbp3	GTP binding protein 3, transcript variant 1	3.86432	1.03364	0.62853	0.806722	-1.01255	0.855007	0.933255	1.19026	0.0155741	0.0764483	GO:0002098 tRNA wobble uridine modification; GO:0006400 tRNA modification; GO:0008033 tRNA processing; GO:0030488 tRNA methylation	GO:0005634 nucleus; GO:0005737 cytoplasm; GO:0005739 mitochondrion	GO:0000166 nucleotide binding; GO:0003924 GTPase activity; GO:0005525 GTP binding	NA
11426	Macf1	microtubule-actin crosslinking factor 1, transcript variant X7	6.91746	1.1608	0.000303064	0.00388822	1.1791	9.37013e-05	0.00154989	1.19003	4.66713e-05	0.000893718	GO:0001707 mesoderm formation; GO:0006620 post-translational protein targeting to endoplasmic reticulum membrane; GO:0007163 establishment or maintenance of cell polarity; GO:0008104 protein localization; GO:0010632 regulation of epithelial cell migration; GO:0016055 Wnt signaling pathway; GO:0030177 positive regulation of Wnt signaling pathway; GO:0030334 regulation of cell migration; GO:0032886…	GO:0005737 cytoplasm; GO:0005794 Golgi apparatus; GO:0005856 cytoskeleton; GO:0005874 microtubule; GO:0005882 intermediate filament; GO:0005886 plasma membrane; GO:0005938 cell cortex; GO:0014069 postsynaptic density; GO:0015629 actin cytoskeleton; GO:0015630 microtubule cytoskeleton; GO:0016020 membrane; GO:0032587 ruffle membrane; GO:0042995 cell projection	GO:0003779 actin binding; GO:0005198 structural molecule activity; GO:0005509 calcium ion binding; GO:0005515 protein binding; GO:0008017 microtubule binding; GO:0016887 ATP hydrolysis activity; GO:0046872 metal ion binding; GO:0051011 microtubule minus-end binding; GO:0051015 actin filament binding	NA
102634011	Gm26868	predicted gene, 26868, transcript variant X1	0.486627	-1.01765	0.926375	0.967482	1.08617	0.663037	0.82843	1.18976	0.362489	0.602144	NA	NA	NA	NA
118568526	LOC118568526	uncharacterized LOC118568526	0.519818	1.31248	0.14418	0.346967	-1.00741	0.967732	0.986436	1.18959	0.345666	0.586443	NA	NA	NA	NA
72536	Tagap	T cell activation Rho GTPase activating protein, transcript variant X1	0.98199	1.01598	0.933954	0.971029	1.16288	0.432848	0.663178	1.18942	0.368097	0.607371	GO:0007165 signal transduction; GO:0051607 defense response to virus	NA	GO:0005085 guanyl-nucleotide exchange factor activity; GO:0005096 GTPase activator activity	NA
227733	Pip5kl1	phosphatidylinositol-4-phosphate 5-kinase-like 1, transcript variant 2	0.860539	1.34508	0.0990739	0.272762	-1.10504	0.570045	0.768062	1.18936	0.326855	0.568401	GO:0001933 negative regulation of protein phosphorylation; GO:0006629 lipid metabolic process; GO:0010917 negative regulation of mitochondrial membrane potential; GO:0016310 phosphorylation; GO:0030336 negative regulation of cell migration; GO:0043065 positive regulation of apoptotic process; GO:0046488 phosphatidylinositol metabolic process; GO:0046854 phosphatidylinositol phosphate biosynthetic…	GO:0005737 cytoplasm; GO:0005829 cytosol; GO:0005886 plasma membrane; GO:0016020 membrane; GO:0042995 cell projection	GO:0000166 nucleotide binding; GO:0005515 protein binding; GO:0005524 ATP binding; GO:0016301 kinase activity; GO:0016307 phosphatidylinositol phosphate kinase activity; GO:0016308 1-phosphatidylinositol-4-phosphate 5-kinase activity; GO:0016740 transferase activity	00562 Inositol phosphate metabolism; 01100 Metabolic pathways; 04144 Endocytosis
71355	Col24a1	collagen, type XXIV, alpha 1, transcript variant X1	1.18687	-1.00415	0.973945	0.989154	-1.03099	0.809705	0.910302	1.18878	0.179221	0.397412	GO:0001525 angiogenesis; GO:0001886 endothelial cell morphogenesis; GO:0002244 hematopoietic progenitor cell differentiation; GO:0030198 extracellular matrix organization	GO:0005576 extracellular region; GO:0005581 collagen trimer; GO:0005615 extracellular space; GO:0031012 extracellular matrix; GO:0062023 collagen-containing extracellular matrix	GO:0005201 extracellular matrix structural constituent; GO:0030020 extracellular matrix structural constituent conferring tensile strength	04974 Protein digestion and absorption
434484	Sp140	Sp140 nuclear body protein	1.00708	1.4728	0.0399301	0.14886	-1.33565	0.118465	0.305886	1.18862	0.344477	0.585328	NA	GO:0001650 fibrillar center; GO:0005739 mitochondrion	NA	NA
102636630	Gm33641	predicted gene, 33641, transcript variant X2	0.366138	-1.13375	0.495184	0.713617	1.24114	0.244272	0.479267	1.18842	0.350031	0.590471	NA	NA	NA	NA
381201	Ap5b1	adaptor-related protein complex 5, beta 1 subunit, transcript variant 2	1.04747	-1.00247	0.988975	0.995484	-1.12184	0.520323	0.732252	1.18838	0.336759	0.577988	GO:0015031 protein transport; GO:0016192 vesicle-mediated transport; GO:0016197 endosomal transport	GO:0005770 late endosome; GO:0030119 AP-type membrane coat adaptor complex; GO:0044599 AP-5 adaptor complex	GO:0003674 molecular_function	NA
233328	Lrrk1	leucine-rich repeat kinase 1	3.9104	1.15092	0.0802437	0.23773	1.01375	0.861269	0.936429	1.18833	0.0340771	0.133237	GO:0006468 protein phosphorylation; GO:0007165 signal transduction; GO:0016310 phosphorylation; GO:0018108 peptidyl-tyrosine phosphorylation; GO:0035556 intracellular signal transduction; GO:0036035 osteoclast development; GO:0045453 bone resorption; GO:0050731 positive regulation of peptidyl-tyrosine phosphorylation; GO:0050732 negative regulation of peptidyl-tyrosine phosphorylation; GO:0090263…	GO:0005737 cytoplasm; GO:0005739 mitochondrion; GO:0005829 cytosol	GO:0000166 nucleotide binding; GO:0004672 protein kinase activity; GO:0004674 protein serine/threonine kinase activity; GO:0005515 protein binding; GO:0005524 ATP binding; GO:0005525 GTP binding; GO:0016301 kinase activity; GO:0016740 transferase activity; GO:0042802 identical protein binding; GO:0046872 metal ion binding	NA
69277	3300002I08Rik	RIKEN cDNA 3300002I08 gene, transcript variant X1	4.61668	1.06553	0.451313	0.67858	1.02622	0.757747	0.882866	1.18813	0.0473211	0.166931	GO:0008150 biological_process	GO:0005575 cellular_component	GO:0003674 molecular_function	NA
118568757	LOC118568757	uncharacterized LOC118568757	0.435719	-1.1736	0.39826	0.633849	-1.10706	0.590016	0.781523	1.18743	0.365096	0.604441	NA	NA	NA	NA
67880	Dcxr	dicarbonyl L-xylulose reductase, transcript variant 1	-0.158104	1.06548	0.781158	0.895649	1.01724	0.940278	0.974075	1.18726	0.45416	0.681031	GO:0005975 carbohydrate metabolic process; GO:0005997 xylulose metabolic process; GO:0006006 glucose metabolic process; GO:0006739 NADP metabolic process; GO:0019640 glucuronate catabolic process to xylulose 5-phosphate; GO:0042732 D-xylose metabolic process; GO:2000379 positive regulation of reactive oxygen species metabolic process	GO:0005829 cytosol; GO:0005881 cytoplasmic microtubule; GO:0005886 plasma membrane; GO:0005902 microvillus; GO:0005903 brush border; GO:0016020 membrane	GO:0004090 carbonyl reductase (NADPH) activity; GO:0005515 protein binding; GO:0016491 oxidoreductase activity; GO:0016614 oxidoreductase activity, acting on CH-OH group of donors; GO:0016655 oxidoreductase activity, acting on NAD(P)H, quinone or similar compound as acceptor; GO:0042802 identical protein binding; GO:0050038 L-xylulose reductase (NADP+) activity	00040 Pentose and glucuronate interconversions; 01100 Metabolic pathways
654822	D330041H03Rik	RIKEN cDNA D330041H03 gene	-0.0530336	1.40813	0.213479	0.442328	-1.02666	0.922747	0.965864	1.18696	0.528983	0.738666	GO:0008150 biological_process	GO:0005575 cellular_component	GO:0003674 molecular_function	NA
75560	Ep400	E1A binding protein p400, transcript variant 1	7.0444	1.22597	4.30388e-07	1.99885e-05	1.20508	1.87908e-06	6.64506e-05	1.18635	7.34076e-06	0.000201718	GO:0006281 DNA repair; GO:0006325 chromatin organization; GO:0016573 histone acetylation; GO:0042981 regulation of apoptotic process; GO:0043967 histone H4 acetylation; GO:0043968 histone H2A acetylation; GO:0045893 positive regulation of DNA-templated transcription; GO:0051726 regulation of cell cycle; GO:1905168 positive regulation of double-strand break repair via homologous recombination; GO:…	GO:0000786 nucleosome; GO:0000812 Swr1 complex; GO:0005634 nucleus; GO:0016607 nuclear speck; GO:0035267 NuA4 histone acetyltransferase complex	GO:0000166 nucleotide binding; GO:0003677 DNA binding; GO:0003682 chromatin binding; GO:0004386 helicase activity; GO:0005515 protein binding; GO:0005524 ATP binding; GO:0016787 hydrolase activity; GO:0140658 ATP-dependent chromatin remodeler activity; GO:1990405 protein antigen binding	NA
80297	Sptbn4	spectrin beta, non-erythrocytic 4, transcript variant sigma1	4.00383	1.03614	0.625562	0.804712	1.09876	0.201229	0.426623	1.18633	0.0246466	0.10611	GO:0002028 regulation of sodium ion transport; GO:0007409 axonogenesis; GO:0007605 sensory perception of sound; GO:0007628 adult walking behavior; GO:0008104 protein localization; GO:0009566 fertilization; GO:0010459 negative regulation of heart rate; GO:0019226 transmission of nerve impulse; GO:0021952 central nervous system projection neuron axonogenesis; GO:0022414 reproductive process; GO:003…	GO:0005737 cytoplasm; GO:0005884 actin filament; GO:0005886 plasma membrane; GO:0005912 adherens junction; GO:0008091 spectrin; GO:0014704 intercalated disc; GO:0016020 membrane; GO:0016363 nuclear matrix; GO:0016605 PML body; GO:0030054 cell junction; GO:0030424 axon; GO:0030864 cortical actin cytoskeleton; GO:0033268 node of Ranvier; GO:0033270 paranode region of axon; GO:0042995 cell projectio…	GO:0003779 actin binding; GO:0005515 protein binding; GO:0019902 phosphatase binding; GO:0030506 ankyrin binding; GO:0030507 spectrin binding; GO:0051015 actin filament binding	NA
71998	Slc25a35	solute carrier family 25, member 35, transcript variant X2	-0.100426	-1.29778	0.273616	0.512556	1.22069	0.400167	0.635456	1.18624	0.470449	0.694063	NA	GO:0005739 mitochondrion; GO:0005743 mitochondrial inner membrane; GO:0016020 membrane; GO:0016021 integral component of membrane	NA	NA
69109	Ccnq	cyclin Q	3.16201	-1.03887	0.66499	0.829606	-1.02462	0.782139	0.896017	1.18594	0.0603064	0.196503	GO:0006357 regulation of transcription by RNA polymerase II; GO:0043410 positive regulation of MAPK cascade	GO:0000307 cyclin-dependent protein kinase holoenzyme complex; GO:0005634 nucleus	GO:0005515 protein binding; GO:0016538 cyclin-dependent protein serine/threonine kinase regulator activity; GO:0030295 protein kinase activator activity	NA
100037278	Niban3	niban apoptosis regulator 3, transcript variant 1	1.65988	-1.01666	0.897954	0.954147	-1.07878	0.557394	0.759256	1.18569	0.193015	0.415872	GO:0008150 biological_process	GO:0005575 cellular_component	GO:0003674 molecular_function	NA
329251	Ppp1r12b	protein phosphatase 1, regulatory subunit 12B, transcript variant 3	4.89232	1.02487	0.619083	0.80082	1.16654	0.0038318	0.0271623	1.18544	0.00165037	0.014458	GO:0007165 signal transduction	GO:0005737 cytoplasm; GO:0005856 cytoskeleton; GO:0030018 Z disc; GO:0031672 A band	GO:0004857 enzyme inhibitor activity; GO:0019208 phosphatase regulator activity; GO:0019901 protein kinase binding	04270 Vascular smooth muscle contraction; 04510 Focal adhesion; 04810 Regulation of actin cytoskeleton; 04921 Oxytocin signaling pathway; 05205 Proteoglycans in cancer
23962	Oasl2	2'-5' oligoadenylate synthetase-like 2, transcript variant X1	2.52398	-1.24338	0.0800134	0.237272	-1.09899	0.43786	0.667425	1.18531	0.167335	0.380659	GO:0002376 immune system process; GO:0006164 purine nucleotide biosynthetic process; GO:0009615 response to virus; GO:0045071 negative regulation of viral genome replication; GO:0045087 innate immune response; GO:0051607 defense response to virus; GO:0060700 regulation of ribonuclease activity; GO:0070106 interleukin-27-mediated signaling pathway	GO:0005654 nucleoplasm; GO:0005829 cytosol; GO:0016020 membrane	GO:0000166 nucleotide binding; GO:0001730 2'-5'-oligoadenylate synthetase activity; GO:0003723 RNA binding; GO:0003725 double-stranded RNA binding; GO:0005524 ATP binding; GO:0016740 transferase activity; GO:0016779 nucleotidyltransferase activity; GO:0046872 metal ion binding	05165 Human papillomavirus infection
18218	Dusp8	dual specificity phosphatase 8	3.94933	-1.03543	0.557034	0.759142	-1.03689	0.541313	0.747892	1.18512	0.0071845	0.0434465	GO:0006470 protein dephosphorylation; GO:0016311 dephosphorylation; GO:0043409 negative regulation of MAPK cascade	GO:0005634 nucleus; GO:0005737 cytoplasm; GO:0005829 cytosol	GO:0004721 phosphoprotein phosphatase activity; GO:0004722 protein serine/threonine phosphatase activity; GO:0004725 protein tyrosine phosphatase activity; GO:0008138 protein tyrosine/serine/threonine phosphatase activity; GO:0008330 protein tyrosine/threonine phosphatase activity; GO:0016787 hydrolase activity; GO:0016791 phosphatase activity; GO:0017017 MAP kinase tyrosine/serine/threonine phos…	04010 MAPK signaling pathway
70080	Igsf23	immunoglobulin superfamily, member 23, transcript variant 2	-0.266218	1.22919	0.43484	0.664892	-1.59674	0.0831486	0.243142	1.18448	0.52095	0.732669	GO:0008150 biological_process	GO:0005575 cellular_component	GO:0003674 molecular_function	NA
26427	Creb3l1	cAMP responsive element binding protein 3-like 1	0.946669	1.09521	0.569769	0.767871	-1.0062	0.969107	0.987118	1.18443	0.293539	0.534009	GO:0001649 osteoblast differentiation; GO:0006355 regulation of DNA-templated transcription; GO:0006357 regulation of transcription by RNA polymerase II; GO:0006986 response to unfolded protein; GO:0007275 multicellular organism development; GO:0010629 negative regulation of gene expression; GO:0030278 regulation of ossification; GO:0030968 endoplasmic reticulum unfolded protein response; GO:0032…	GO:0000139 Golgi membrane; GO:0000785 chromatin; GO:0005634 nucleus; GO:0005654 nucleoplasm; GO:0005783 endoplasmic reticulum; GO:0005789 endoplasmic reticulum membrane; GO:0005829 cytosol; GO:0016020 membrane; GO:0016021 integral component of membrane; GO:0030176 integral component of endoplasmic reticulum membrane	GO:0000976 transcription cis-regulatory region binding; GO:0000981 DNA-binding transcription factor activity, RNA polymerase II-specific; GO:0001227 DNA-binding transcription repressor activity, RNA polymerase II-specific; GO:0001228 DNA-binding transcription activator activity, RNA polymerase II-specific; GO:0003677 DNA binding; GO:0003682 chromatin binding; GO:0003700 DNA-binding transcription …	04022 cGMP-PKG signaling pathway; 04024 cAMP signaling pathway; 04151 PI3K-Akt signaling pathway; 04152 AMPK signaling pathway; 04211 Longevity regulating pathway; 04261 Adrenergic signaling in cardiomyocytes; 04668 TNF signaling pathway; 04714 Thermogenesis; 04725 Cholinergic synapse; 04728 Dopaminergic synapse; 04911 Insulin secretion; 04915 Estrogen signaling pathway; 04916 Melanogenesis; 0491…
100043597	Srcap	Snf2-related CREBBP activator protein	7.06533	1.08227	0.00720666	0.0435437	1.10318	0.00121171	0.0114329	1.18439	1.04835e-06	4.14385e-05	GO:0006355 regulation of DNA-templated transcription; GO:0043486 histone exchange	GO:0000786 nucleosome; GO:0000812 Swr1 complex; GO:0005634 nucleus; GO:0005654 nucleoplasm; GO:0005794 Golgi apparatus; GO:0016604 nuclear body; GO:0032991 protein-containing complex; GO:0048471 perinuclear region of cytoplasm	GO:0016887 ATP hydrolysis activity; GO:0042393 histone binding	NA
93700	Pcdhgb2	protocadherin gamma subfamily B, 2	1.5669	1.27398	0.173272	0.389124	-1.13652	0.466351	0.691035	1.18427	0.337419	0.578674	GO:0007155 cell adhesion	GO:0005887 integral component of plasma membrane; GO:0016020 membrane	GO:0005515 protein binding	NA
84682	Cox4i2	cytochrome c oxidase subunit 4I2	0.36361	-1.3392	0.185782	0.406339	1.14289	0.540098	0.747058	1.18413	0.439098	0.668443	GO:0006123 mitochondrial electron transport, cytochrome c to oxygen	GO:0005739 mitochondrion; GO:0005743 mitochondrial inner membrane; GO:0005751 mitochondrial respiratory chain complex IV; GO:0016020 membrane; GO:0016021 integral component of membrane; GO:0031966 mitochondrial membrane	GO:0004129 cytochrome-c oxidase activity; GO:0016491 oxidoreductase activity	00190 Oxidative phosphorylation; 01100 Metabolic pathways; 04260 Cardiac muscle contraction; 04714 Thermogenesis; 04932 Non-alcoholic fatty liver disease; 05010 Alzheimer disease; 05012 Parkinson disease; 05014 Amyotrophic lateral sclerosis; 05016 Huntington disease; 05020 Prion disease; 05022 Pathways of neurodegeneration - multiple diseases; 05208 Chemical carcinogenesis - reactive oxygen speci…
208638	Slc25a38	solute carrier family 25, member 38	3.69704	1.02825	0.681759	0.839555	-1.02895	0.674489	0.835245	1.18413	0.0179652	0.0846696	GO:0030218 erythrocyte differentiation; GO:1904983 glycine import into mitochondrion	GO:0005739 mitochondrion; GO:0005743 mitochondrial inner membrane; GO:0016020 membrane; GO:0016021 integral component of membrane	GO:0015187 glycine transmembrane transporter activity	NA
20602	Ncor2	nuclear receptor co-repressor 2, transcript variant 1	7.47849	1.12283	0.000345062	0.00429626	1.06617	0.0323363	0.128499	1.18394	2.16194e-06	7.44789e-05	GO:0000122 negative regulation of transcription by RNA polymerase II; GO:0001701 in utero embryonic development; GO:0003007 heart morphogenesis; GO:0006357 regulation of transcription by RNA polymerase II; GO:0006476 protein deacetylation; GO:0008544 epidermis development; GO:0010467 gene expression; GO:0010565 regulation of cellular ketone metabolic process; GO:0021537 telencephalon development;…	GO:0000118 histone deacetylase complex; GO:0000785 chromatin; GO:0005634 nucleus; GO:0005654 nucleoplasm; GO:0016363 nuclear matrix; GO:0016604 nuclear body; GO:0017053 transcription repressor complex	GO:0003677 DNA binding; GO:0003682 chromatin binding; GO:0003714 transcription corepressor activity; GO:0005112 Notch binding; GO:0005515 protein binding; GO:0016922 nuclear receptor binding; GO:0035259 nuclear glucocorticoid receptor binding; GO:0042826 histone deacetylase binding; GO:0042974 nuclear retinoic acid receptor binding; GO:0043565 sequence-specific DNA binding; GO:0044877 protein-con…	04330 Notch signaling pathway; 05169 Epstein-Barr virus infection
239530	Gpr20	G protein-coupled receptor 20, transcript variant X1	-0.0740933	1.11302	0.725191	0.864921	-1.03244	0.916453	0.962901	1.18381	0.580236	0.774885	GO:0007165 signal transduction; GO:0007186 G protein-coupled receptor signaling pathway; GO:0035025 positive regulation of Rho protein signal transduction; GO:0051482 positive regulation of cytosolic calcium ion concentration involved in phospholipase C-activating G protein-coupled signaling pathway	GO:0005829 cytosol; GO:0005886 plasma membrane; GO:0005887 integral component of plasma membrane; GO:0016020 membrane; GO:0016021 integral component of membrane; GO:0043235 receptor complex	GO:0004930 G protein-coupled receptor activity	NA
69847	Wnk4	WNK lysine deficient protein kinase 4, transcript variant X7	1.13274	-1.25375	0.120256	0.308926	-1.06172	0.674537	0.835264	1.18293	0.243848	0.478771	GO:0002021 response to dietary excess; GO:0006468 protein phosphorylation; GO:0006469 negative regulation of protein kinase activity; GO:0006811 ion transport; GO:0006821 chloride transport; GO:0006954 inflammatory response; GO:0007165 signal transduction; GO:0008104 protein localization; GO:0009410 response to xenobiotic stimulus; GO:0010467 gene expression; GO:0010766 negative regulation of sod…	GO:0005737 cytoplasm; GO:0005829 cytosol; GO:0005923 bicellular tight junction; GO:0016020 membrane; GO:0030054 cell junction; GO:0032991 protein-containing complex; GO:0044297 cell body	GO:0000166 nucleotide binding; GO:0004672 protein kinase activity; GO:0004674 protein serine/threonine kinase activity; GO:0005515 protein binding; GO:0005524 ATP binding; GO:0016301 kinase activity; GO:0016740 transferase activity; GO:0019869 chloride channel inhibitor activity; GO:0019870 potassium channel inhibitor activity; GO:0031404 chloride ion binding	NA
71296	Crnde	colorectal neoplasia differentially expressed (non-protein coding), transcript variant 1	2.98565	1.21951	0.0253305	0.108163	1.03479	0.687025	0.842513	1.18284	0.0553909	0.185576	GO:0010628 positive regulation of gene expression	GO:0005575 cellular_component	GO:0003674 molecular_function	NA
624251	Gm6485	predicted gene 6485	-0.386584	-1.51825	0.16927	0.383503	1.18901	0.563248	0.763411	1.18269	0.575261	0.771522	NA	NA	NA	NA
235627	Nbeal2	neurobeachin-like 2	3.81206	1.21048	0.00219578	0.017924	1.07702	0.201033	0.42634	1.18258	0.00619873	0.0389109	GO:0007596 blood coagulation; GO:0008104 protein localization; GO:0030220 platelet formation; GO:0035855 megakaryocyte development; GO:0042060 wound healing; GO:0070889 platelet alpha granule organization	GO:0005783 endoplasmic reticulum; GO:0005829 cytosol; GO:0016020 membrane	GO:0019901 protein kinase binding	NA
50767	Pnpla6	patatin-like phospholipase domain containing 6, transcript variant X7	4.84207	1.11323	0.0328393	0.129964	1.09514	0.0674687	0.211831	1.18252	0.00153774	0.0137021	GO:0001525 angiogenesis; GO:0006629 lipid metabolic process; GO:0009887 animal organ morphogenesis; GO:0016042 lipid catabolic process; GO:0046470 phosphatidylcholine metabolic process	GO:0005783 endoplasmic reticulum; GO:0005829 cytosol; GO:0016020 membrane; GO:0016021 integral component of membrane	GO:0004622 lysophospholipase activity; GO:0016787 hydrolase activity; GO:0052689 carboxylic ester hydrolase activity; GO:0102545 phosphatidyl phospholipase B activity	00564 Glycerophospholipid metabolism
78249	Adgrf4	adhesion G protein-coupled receptor F4, transcript variant 3	-0.403772	-1.65379	0.0406264	0.150584	1.34327	0.218364	0.448386	1.18245	0.480494	0.702016	GO:0003094 glomerular filtration; GO:0007165 signal transduction; GO:0007166 cell surface receptor signaling pathway; GO:0007186 G protein-coupled receptor signaling pathway; GO:0007189 adenylate cyclase-activating G protein-coupled receptor signaling pathway; GO:0048821 erythrocyte development; GO:0061626 pharyngeal arch artery morphogenesis	GO:0016020 membrane; GO:0016021 integral component of membrane	GO:0004888 transmembrane signaling receptor activity; GO:0004930 G protein-coupled receptor activity	NA
54137	Acrbp	proacrosin binding protein, transcript variant 2	-0.0967817	1.00895	0.973632	0.989043	1.20141	0.497988	0.715737	1.18226	0.536096	0.744127	GO:0001675 acrosome assembly; GO:0007286 spermatid development; GO:0009566 fertilization	GO:0001669 acrosomal vesicle; GO:0005576 extracellular region	GO:0005515 protein binding; GO:0016504 peptidase activator activity	NA
104248	Cabin1	calcineurin binding protein 1	6.08962	1.03867	0.252808	0.489387	1.1413	0.000349495	0.00434053	1.18218	1.82661e-05	0.000421354	GO:0007165 signal transduction; GO:0060548 negative regulation of cell death	GO:0005634 nucleus; GO:0005654 nucleoplasm; GO:0005829 cytosol; GO:0016235 aggresome	GO:0004864 protein phosphatase inhibitor activity; GO:0019904 protein domain specific binding; GO:0030346 protein phosphatase 2B binding; GO:0031491 nucleosome binding	NA
17940	Naip1	NLR family, apoptosis inhibitory protein 1, transcript variant X1	-0.0337632	1.1974	0.469954	0.693757	1.28718	0.313436	0.554998	1.18203	0.502093	0.718769	GO:0006915 apoptotic process; GO:0006954 inflammatory response; GO:0010466 negative regulation of peptidase activity; GO:0010804 negative regulation of tumor necrosis factor-mediated signaling pathway; GO:0016045 detection of bacterium; GO:0042742 defense response to bacterium; GO:0042981 regulation of apoptotic process; GO:0043066 negative regulation of apoptotic process; GO:0043154 negative reg…	GO:0005737 cytoplasm; GO:0016323 basolateral plasma membrane; GO:0072557 IPAF inflammasome complex	GO:0000166 nucleotide binding; GO:0004869 cysteine-type endopeptidase inhibitor activity; GO:0005524 ATP binding; GO:0030414 peptidase inhibitor activity; GO:0043027 cysteine-type endopeptidase inhibitor activity involved in apoptotic process; GO:0046872 metal ion binding; GO:0120283 protein serine/threonine kinase binding	04621 NOD-like receptor signaling pathway; 05132 Salmonella infection; 05134 Legionellosis
208908	Ccdc62	coiled-coil domain containing 62, transcript variant X26	0.891874	-1.14122	0.420598	0.653067	1.26729	0.153823	0.361509	1.18182	0.310092	0.551548	GO:0001835 blastocyst hatching; GO:0045944 positive regulation of transcription by RNA polymerase II; GO:0071392 cellular response to estradiol stimulus	GO:0005634 nucleus; GO:0005654 nucleoplasm; GO:0005737 cytoplasm; GO:0005886 plasma membrane	GO:0030331 nuclear estrogen receptor binding; GO:0030374 nuclear receptor coactivator activity	NA
75956	Srrm2	serine/arginine repetitive matrix 2, transcript variant 2	9.22555	1.21552	2.30652e-07	1.19529e-05	1.16413	1.29678e-05	0.000320242	1.18173	3.14139e-06	0.000100954	GO:0000398 mRNA splicing, via spliceosome; GO:0006397 mRNA processing; GO:0008380 RNA splicing	GO:0005634 nucleus; GO:0005681 spliceosomal complex; GO:0015030 Cajal body; GO:0016607 nuclear speck; GO:0071005 U2-type precatalytic spliceosome; GO:0071007 U2-type catalytic step 2 spliceosome; GO:0071013 catalytic step 2 spliceosome	GO:0003729 mRNA binding; GO:0047485 protein N-terminus binding; GO:0070742 C2H2 zinc finger domain binding	NA
56087	Dnah10	dynein, axonemal, heavy chain 10, transcript variant X4	-1.33179	1.42498	0.288676	0.528892	-1.4247	0.288937	0.529135	1.18164	0.614253	0.797543	GO:0003341 cilium movement; GO:0007018 microtubule-based movement	GO:0030286 dynein complex; GO:0036156 inner dynein arm	GO:0003777 microtubule motor activity; GO:0008569 minus-end-directed microtubule motor activity; GO:0045505 dynein intermediate chain binding; GO:0051959 dynein light intermediate chain binding	05014 Amyotrophic lateral sclerosis; 05016 Huntington disease; 05022 Pathways of neurodegeneration - multiple diseases
382075	Odf3l1	outer dense fiber of sperm tails 3-like 1, transcript variant X2	1.49515	-1.30266	0.0416386	0.153144	1.13714	0.308299	0.549705	1.18137	0.189162	0.41074	GO:0008150 biological_process	GO:0005856 cytoskeleton	GO:0003674 molecular_function	NA
229905	Kyat3	kynurenine aminotransferase 3, transcript variant X1	-0.0830931	-1.16769	0.496591	0.714745	1.20144	0.421702	0.653922	1.18126	0.465345	0.690246	GO:0006103 2-oxoglutarate metabolic process; GO:0006520 cellular amino acid metabolic process; GO:0009058 biosynthetic process; GO:0070189 kynurenine metabolic process	GO:0005737 cytoplasm; GO:0005739 mitochondrion	GO:0003824 catalytic activity; GO:0008483 transaminase activity; GO:0016212 kynurenine-oxoglutarate transaminase activity; GO:0016740 transferase activity; GO:0016829 lyase activity; GO:0030170 pyridoxal phosphate binding; GO:0036137 kynurenine aminotransferase activity; GO:0042803 protein homodimerization activity; GO:0047315 kynurenine-glyoxylate transaminase activity; GO:0047804 cysteine-S-con…	00270 Cysteine and methionine metabolism; 00380 Tryptophan metabolism; 00450 Selenocompound metabolism; 01100 Metabolic pathways
230577	Pars2	prolyl-tRNA synthetase (mitochondrial)(putative), transcript variant 3	2.12891	1.03347	0.754828	0.881312	1.01502	0.887439	0.949248	1.18119	0.121855	0.311497	GO:0006412 translation; GO:0006418 tRNA aminoacylation for protein translation; GO:0006433 prolyl-tRNA aminoacylation	GO:0005737 cytoplasm; GO:0005739 mitochondrion	GO:0000166 nucleotide binding; GO:0004812 aminoacyl-tRNA ligase activity; GO:0004827 proline-tRNA ligase activity; GO:0005524 ATP binding; GO:0016874 ligase activity	00970 Aminoacyl-tRNA biosynthesis
115486435	LOC115486435	zinc finger protein 120-like	-0.0891653	-1.34099	0.160543	0.370978	-1.13282	0.545053	0.75053	1.18094	0.420815	0.653294	NA	NA	NA	NA
72397	Rbm12b1	RNA binding motif protein 12 B1	4.50613	1.01404	0.797281	0.903808	1.0618	0.274199	0.513208	1.18081	0.00447314	0.0304936	GO:0043484 regulation of RNA splicing	GO:0005654 nucleoplasm; GO:1990904 ribonucleoprotein complex	GO:0003676 nucleic acid binding; GO:0003723 RNA binding	NA
396184	Flrt1	fibronectin leucine rich transmembrane protein 1, transcript variant X1	2.37294	1.07835	0.596371	0.785786	1.06513	0.657498	0.825004	1.18071	0.247981	0.483758	GO:0007155 cell adhesion; GO:0007275 multicellular organism development; GO:0008543 fibroblast growth factor receptor signaling pathway; GO:0016358 dendrite development; GO:0051965 positive regulation of synapse assembly; GO:1990138 neuron projection extension	GO:0005576 extracellular region; GO:0005615 extracellular space; GO:0005737 cytoplasm; GO:0005783 endoplasmic reticulum; GO:0005886 plasma membrane; GO:0005887 integral component of plasma membrane; GO:0005911 cell-cell junction; GO:0005925 focal adhesion; GO:0016020 membrane; GO:0016021 integral component of membrane; GO:0030054 cell junction; GO:0031410 cytoplasmic vesicle; GO:0032809 neuronal …	GO:0005104 fibroblast growth factor receptor binding	NA
214779	Zfp879	zinc finger protein 879, transcript variant X1	1.25105	1.07997	0.670469	0.83287	-1.24048	0.238433	0.472542	1.1803	0.362042	0.601659	GO:0006355 regulation of DNA-templated transcription; GO:0006357 regulation of transcription by RNA polymerase II	GO:0005634 nucleus	GO:0000978 RNA polymerase II cis-regulatory region sequence-specific DNA binding; GO:0000981 DNA-binding transcription factor activity, RNA polymerase II-specific; GO:0003677 DNA binding; GO:0046872 metal ion binding	05168 Herpes simplex virus 1 infection
67331	Atp8b3	ATPase, class I, type 8B, member 3, transcript variant X1	1.41986	-1.01611	0.911342	0.960396	-1.20212	0.206072	0.432756	1.18022	0.253768	0.49044	GO:0006869 lipid transport; GO:0007030 Golgi organization; GO:0007339 binding of sperm to zona pellucida; GO:0015914 phospholipid transport; GO:0045332 phospholipid translocation; GO:0051649 establishment of localization in cell	GO:0001669 acrosomal vesicle; GO:0005783 endoplasmic reticulum; GO:0005802 trans-Golgi network; GO:0005886 plasma membrane; GO:0016020 membrane; GO:0016021 integral component of membrane; GO:0031410 cytoplasmic vesicle	GO:0000166 nucleotide binding; GO:0000287 magnesium ion binding; GO:0005524 ATP binding; GO:0046872 metal ion binding; GO:0140326 ATPase-coupled intramembrane lipid transporter activity	NA
105245967	Gm41338	predicted gene, 41338, transcript variant X1	-0.0801988	1.14775	0.571533	0.769057	1.00526	0.982757	0.992899	1.17995	0.497434	0.715319	NA	NA	NA	NA
319899	Dock6	dedicator of cytokinesis 6, transcript variant X7	4.72372	1.11111	0.124346	0.315771	1.10767	0.135338	0.333418	1.17989	0.0190774	0.0883908	GO:0007264 small GTPase mediated signal transduction; GO:0043547 positive regulation of GTPase activity	GO:0005737 cytoplasm; GO:0005829 cytosol	GO:0005085 guanyl-nucleotide exchange factor activity	NA
195018	Zzef1	zinc finger, ZZ-type with EF hand domain 1, transcript variant X1	5.77732	1.12808	0.00491412	0.0326695	1.07924	0.0635069	0.203578	1.17987	0.000250637	0.00336887	GO:0007405 neuroblast proliferation; GO:0008542 visual learning; GO:0016567 protein ubiquitination; GO:0035249 synaptic transmission, glutamatergic; GO:0048167 regulation of synaptic plasticity; GO:0050730 regulation of peptidyl-tyrosine phosphorylation	GO:0009986 cell surface; GO:0045202 synapse; GO:0048786 presynaptic active zone; GO:0098794 postsynapse	GO:0003713 transcription coactivator activity; GO:0005509 calcium ion binding; GO:0008270 zinc ion binding; GO:0035064 methylated histone binding; GO:0046872 metal ion binding; GO:0061659 ubiquitin-like protein ligase activity; GO:0070577 lysine-acetylated histone binding	NA
56700	Glmp	glycosylated lysosomal membrane protein	3.4782	-1.11334	0.152763	0.360084	-1.05518	0.468272	0.692412	1.17966	0.0316428	0.126587	GO:0045944 positive regulation of transcription by RNA polymerase II; GO:0050821 protein stabilization; GO:0061462 protein localization to lysosome	GO:0005634 nucleus; GO:0005764 lysosome; GO:0005829 cytosol; GO:0016020 membrane; GO:0016021 integral component of membrane	GO:0005515 protein binding	NA
14226	Fkbp1b	FK506 binding protein 1b, transcript variant 1	1.58659	-1.00468	0.96989	0.987465	-1.06327	0.620447	0.801798	1.17963	0.188299	0.409632	GO:0000413 protein peptidyl-prolyl isomerization; GO:0002027 regulation of heart rate; GO:0006939 smooth muscle contraction; GO:0007204 positive regulation of cytosolic calcium ion concentration; GO:0009749 response to glucose; GO:0010459 negative regulation of heart rate; GO:0010880 regulation of release of sequestered calcium ion into cytosol by sarcoplasmic reticulum; GO:0010881 regulation of …	GO:0005737 cytoplasm; GO:0016020 membrane; GO:0016529 sarcoplasmic reticulum; GO:0030018 Z disc; GO:0033017 sarcoplasmic reticulum membrane; GO:0034704 calcium channel complex; GO:0043231 intracellular membrane-bounded organelle	GO:0003755 peptidyl-prolyl cis-trans isomerase activity; GO:0005102 signaling receptor binding; GO:0005515 protein binding; GO:0005528 FK506 binding; GO:0016853 isomerase activity; GO:0019855 calcium channel inhibitor activity; GO:0030551 cyclic nucleotide binding; GO:0044325 transmembrane transporter binding	NA
225912	Cyb561a3	cytochrome b561 family, member A3, transcript variant 1	2.50188	1.0517	0.708191	0.85478	-1.02282	0.866809	0.938942	1.17932	0.226273	0.457946	GO:0006879 cellular iron ion homeostasis	GO:0005730 nucleolus; GO:0005764 lysosome; GO:0005765 lysosomal membrane; GO:0005768 endosome; GO:0016020 membrane; GO:0016021 integral component of membrane; GO:0031902 late endosome membrane; GO:0043231 intracellular membrane-bounded organelle	GO:0016491 oxidoreductase activity; GO:0046872 metal ion binding; GO:0140571 transmembrane ascorbate ferrireductase activity	NA
16391	Irf9	interferon regulatory factor 9, transcript variant 2	3.368	-1.11751	0.234782	0.467885	-1.07215	0.452782	0.679839	1.17922	0.0823626	0.241744	GO:0002376 immune system process; GO:0006355 regulation of DNA-templated transcription; GO:0006357 regulation of transcription by RNA polymerase II; GO:0032606 type I interferon production; GO:0045944 positive regulation of transcription by RNA polymerase II	GO:0005634 nucleus; GO:0005829 cytosol; GO:0070721 ISGF3 complex	GO:0000976 transcription cis-regulatory region binding; GO:0000978 RNA polymerase II cis-regulatory region sequence-specific DNA binding; GO:0000981 DNA-binding transcription factor activity, RNA polymerase II-specific; GO:0003677 DNA binding; GO:0003700 DNA-binding transcription factor activity; GO:0005515 protein binding; GO:1990837 sequence-specific double-stranded DNA binding	04217 Necroptosis; 04380 Osteoclast differentiation; 04621 NOD-like receptor signaling pathway; 04625 C-type lectin receptor signaling pathway; 04630 JAK-STAT signaling pathway; 05160 Hepatitis C; 05162 Measles; 05164 Influenza A; 05165 Human papillomavirus infection; 05167 Kaposi sarcoma-associated herpesvirus infection; 05168 Herpes simplex virus 1 infection; 05169 Epstein-Barr virus infection;…
12955	Cryab	crystallin, alpha B, transcript variant 1	2.30383	1.16791	0.202497	0.428106	-1.19007	0.154563	0.36254	1.17911	0.176889	0.394216	GO:0001666 response to hypoxia; GO:0002088 lens development in camera-type eye; GO:0006457 protein folding; GO:0007021 tubulin complex assembly; GO:0007517 muscle organ development; GO:0009408 response to heat; GO:0010629 negative regulation of gene expression; GO:0010941 regulation of cell death; GO:0030308 negative regulation of cell growth; GO:0031109 microtubule polymerization or depolymeriza…	GO:0005576 extracellular region; GO:0005634 nucleus; GO:0005737 cytoplasm; GO:0005739 mitochondrion; GO:0005764 lysosome; GO:0005794 Golgi apparatus; GO:0005829 cytosol; GO:0005886 plasma membrane; GO:0009986 cell surface; GO:0014069 postsynaptic density; GO:0015630 microtubule cytoskeleton; GO:0030018 Z disc; GO:0030424 axon; GO:0031430 M band; GO:0031674 I band; GO:0032432 actin filament bundle…	GO:0001540 amyloid-beta binding; GO:0005198 structural molecule activity; GO:0005212 structural constituent of eye lens; GO:0005515 protein binding; GO:0008017 microtubule binding; GO:0008092 cytoskeletal protein binding; GO:0042802 identical protein binding; GO:0042803 protein homodimerization activity; GO:0044877 protein-containing complex binding; GO:0046872 metal ion binding; GO:0051082 unfol…	04141 Protein processing in endoplasmic reticulum; 04213 Longevity regulating pathway - multiple species
78772	Hhipl2	hedgehog interacting protein-like 2, transcript variant X2	1.58729	-1.16843	0.274793	0.513823	-1.07595	0.604506	0.791273	1.17906	0.248422	0.484316	GO:0008150 biological_process	GO:0005575 cellular_component; GO:0005576 extracellular region	GO:0003674 molecular_function; GO:0003824 catalytic activity	NA
105247217	Gm13073	predicted gene 13073, transcript variant X2	1.67072	1.13043	0.351515	0.591859	1.19871	0.17229	0.387638	1.17886	0.213958	0.442937	GO:0008150 biological_process	GO:0005575 cellular_component	GO:0003674 molecular_function	NA
66915	Cops9	COP9 signalosome subunit 9, transcript variant 1	4.36798	1.0199	0.746864	0.876998	1.00541	0.929594	0.968855	1.17837	0.0112212	0.0603763	GO:0008284 positive regulation of cell population proliferation; GO:0034644 cellular response to UV; GO:0051220 cytoplasmic sequestering of protein; GO:2000435 negative regulation of protein neddylation	GO:0000785 chromatin; GO:0005634 nucleus; GO:0005654 nucleoplasm; GO:0005737 cytoplasm; GO:0008180 COP9 signalosome	GO:0003674 molecular_function	NA
230822	Ncmap	noncompact myelin associated protein, transcript variant 6	1.42016	1.07611	0.607708	0.793411	-1.00986	0.945148	0.976411	1.17822	0.255497	0.492355	GO:0031641 regulation of myelination; GO:0031643 positive regulation of myelination; GO:0032290 peripheral nervous system myelin formation	GO:0005886 plasma membrane; GO:0005887 integral component of plasma membrane; GO:0016020 membrane; GO:0016021 integral component of membrane; GO:0033270 paranode region of axon; GO:0043220 Schmidt-Lanterman incisure	GO:0019911 structural constituent of myelin sheath	NA
544922	Zkscan4	zinc finger with KRAB and SCAN domains 4	0.588266	1.12442	0.508034	0.723082	-1.03298	0.854152	0.932842	1.1781	0.356699	0.59639	GO:0006357 regulation of transcription by RNA polymerase II	GO:0005654 nucleoplasm	GO:0000978 RNA polymerase II cis-regulatory region sequence-specific DNA binding; GO:0000981 DNA-binding transcription factor activity, RNA polymerase II-specific; GO:0042802 identical protein binding	NA
68628	Fbxw9	F-box and WD-40 domain protein 9	2.52467	1.18718	0.0659029	0.208686	1.06427	0.492908	0.711673	1.17778	0.0786556	0.234575	NA	NA	NA	NA
67292	Pigc	phosphatidylinositol glycan anchor biosynthesis, class C, transcript variant 1	3.03686	1.13979	0.131769	0.327792	1.01182	0.890079	0.950368	1.17756	0.0625982	0.201614	GO:0006506 GPI anchor biosynthetic process	GO:0000506 glycosylphosphatidylinositol-N-acetylglucosaminyltransferase (GPI-GnT) complex; GO:0005783 endoplasmic reticulum; GO:0016020 membrane; GO:0016021 integral component of membrane	GO:0017176 phosphatidylinositol N-acetylglucosaminyltransferase activity	00563 Glycosylphosphatidylinositol (GPI)-anchor biosynthesis; 01100 Metabolic pathways
77777	Ulbp1	UL16 binding protein 1	0.973833	-1.12804	0.560466	0.76142	1.27743	0.24121	0.475806	1.17749	0.431042	0.661668	GO:0002839 positive regulation of immune response to tumor cell; GO:0006955 immune response; GO:0030101 natural killer cell activation; GO:0032729 positive regulation of interferon-gamma production; GO:0032816 positive regulation of natural killer cell activation; GO:0042267 natural killer cell mediated cytotoxicity; GO:0042271 susceptibility to natural killer cell mediated cytotoxicity; GO:00430…	GO:0005615 extracellular space; GO:0005829 cytosol; GO:0005886 plasma membrane; GO:0005887 integral component of plasma membrane; GO:0009897 external side of plasma membrane; GO:0009986 cell surface; GO:0043231 intracellular membrane-bounded organelle; GO:0046658 anchored component of plasma membrane	GO:0046703 natural killer cell lectin-like receptor binding	04650 Natural killer cell mediated cytotoxicity
213233	Tapbpl	TAP binding protein-like	1.36046	1.09102	0.538874	0.74614	-1.28826	0.0811823	0.23945	1.17712	0.253983	0.490655	GO:0002376 immune system process; GO:0002502 peptide antigen assembly with MHC class I protein complex; GO:0002590 negative regulation of antigen processing and presentation of peptide antigen via MHC class I; GO:0050776 regulation of immune response	GO:0005783 endoplasmic reticulum; GO:0005794 Golgi apparatus; GO:0005886 plasma membrane; GO:0016020 membrane; GO:0016021 integral component of membrane; GO:0043231 intracellular membrane-bounded organelle	GO:0003823 antigen binding; GO:0023024 MHC class I protein complex binding	NA
231842	Amz1	archaelysin family metallopeptidase 1	1.07137	-1.12374	0.466164	0.690936	-1.0938	0.574671	0.771212	1.17706	0.310694	0.552107	GO:0006508 proteolysis	GO:0005575 cellular_component	GO:0008233 peptidase activity; GO:0008237 metallopeptidase activity; GO:0016787 hydrolase activity; GO:0046872 metal ion binding	NA
75311	4930550C14Rik	RIKEN cDNA 4930550C14 gene, transcript variant X4	1.72265	-1.01526	0.906699	0.95822	-1.05063	0.70271	0.851699	1.17686	0.214032	0.442992	GO:0090258 negative regulation of mitochondrial fission; GO:1903215 negative regulation of protein targeting to mitochondrion	GO:0005737 cytoplasm; GO:0005739 mitochondrion; GO:0005741 mitochondrial outer membrane; GO:0005829 cytosol; GO:0016020 membrane	GO:0005515 protein binding	NA
76792	Spring1	SREBF pathway regulator in golgi 1	4.19	1.15389	0.0101561	0.0560625	1.04366	0.417551	0.650491	1.17634	0.00408259	0.0284997	GO:2000640 positive regulation of SREBP signaling pathway	GO:0000139 Golgi membrane; GO:0005794 Golgi apparatus; GO:0016020 membrane; GO:0016021 integral component of membrane	GO:0003674 molecular_function	NA
108168756	Gm46741	predicted gene, 46741	-0.00801958	1.51746	0.0787916	0.234882	1.77632	0.0179839	0.0847302	1.17595	0.484218	0.705048	NA	NA	NA	NA
16499	Kcnab3	potassium voltage-gated channel, shaker-related subfamily, beta member 3	2.08979	1.03872	0.733492	0.869629	-1.13362	0.265861	0.504057	1.17587	0.153608	0.361203	GO:0006811 ion transport; GO:0006813 potassium ion transport; GO:0034765 regulation of ion transmembrane transport; GO:1901379 regulation of potassium ion transmembrane transport	GO:0005737 cytoplasm; GO:0008076 voltage-gated potassium channel complex; GO:0016021 integral component of membrane	GO:0004033 aldo-keto reductase (NADP) activity; GO:0005244 voltage-gated ion channel activity; GO:0005249 voltage-gated potassium channel activity; GO:0005515 protein binding; GO:0015459 potassium channel regulator activity; GO:0044325 transmembrane transporter binding; GO:0047834 D-threo-aldose 1-dehydrogenase activity	NA
75029	Purg	purine-rich element binding protein G, transcript variant 2	4.22954	1.00911	0.859601	0.935579	-1.02996	0.566059	0.7654	1.17576	0.00352568	0.025471	GO:0006357 regulation of transcription by RNA polymerase II	GO:0005634 nucleus	GO:0000977 RNA polymerase II transcription regulatory region sequence-specific DNA binding; GO:0000981 DNA-binding transcription factor activity, RNA polymerase II-specific; GO:0003677 DNA binding; GO:0032422 purine-rich negative regulatory element binding	NA
114601	Ehbp1l1	EH domain binding protein 1-like 1, transcript variant C	2.62747	1.02775	0.855642	0.933615	1.00003	0.999858	1	1.17573	0.286676	0.52675	GO:0030036 actin cytoskeleton organization	GO:0005768 endosome; GO:0005815 microtubule organizing center; GO:0031941 filamentous actin	GO:0003674 molecular_function	NA
74043	Pex26	peroxisomal biogenesis factor 26, transcript variant 3	3.66227	1.04832	0.540599	0.747394	1.03566	0.649078	0.819748	1.17549	0.0427593	0.155841	GO:0015031 protein transport; GO:0016558 protein import into peroxisome matrix; GO:0045046 protein import into peroxisome membrane	GO:0005777 peroxisome; GO:0005779 integral component of peroxisomal membrane; GO:0016020 membrane; GO:0016021 integral component of membrane	GO:0008022 protein C-terminus binding; GO:0044877 protein-containing complex binding; GO:0051117 ATPase binding	04146 Peroxisome
12921	Crhr1	corticotropin releasing hormone receptor 1, transcript variant 1	0.622279	-1.26201	0.306767	0.548029	-1.12923	0.590954	0.782227	1.17537	0.475771	0.698109	GO:0001666 response to hypoxia; GO:0007165 signal transduction; GO:0007166 cell surface receptor signaling pathway; GO:0007186 G protein-coupled receptor signaling pathway; GO:0007188 adenylate cyclase-modulating G protein-coupled receptor signaling pathway; GO:0007189 adenylate cyclase-activating G protein-coupled receptor signaling pathway; GO:0007200 phospholipase C-activating G protein-couple…	GO:0005768 endosome; GO:0005771 multivesicular body; GO:0005802 trans-Golgi network; GO:0005886 plasma membrane; GO:0016020 membrane; GO:0016021 integral component of membrane; GO:0030425 dendrite; GO:0031226 intrinsic component of plasma membrane; GO:0031982 vesicle; GO:0043005 neuron projection; GO:0043025 neuronal cell body; GO:0045177 apical part of cell	GO:0001965 G-protein alpha-subunit binding; GO:0004888 transmembrane signaling receptor activity; GO:0004930 G protein-coupled receptor activity; GO:0005515 protein binding; GO:0008528 G protein-coupled peptide receptor activity; GO:0015056 corticotrophin-releasing factor receptor activity; GO:0017046 peptide hormone binding; GO:0042277 peptide binding; GO:0043404 corticotropin-releasing hormone …	04024 cAMP signaling pathway; 04080 Neuroactive ligand-receptor interaction; 04730 Long-term depression; 04934 Cushing syndrome
14760	Gpr19	G protein-coupled receptor 19, transcript variant 3	4.55	1.16822	0.0353307	0.136615	1.02326	0.74607	0.87648	1.17518	0.029363	0.120044	GO:0007165 signal transduction; GO:0007186 G protein-coupled receptor signaling pathway	GO:0005886 plasma membrane; GO:0005929 cilium; GO:0016020 membrane; GO:0016021 integral component of membrane; GO:0043005 neuron projection	GO:0004930 G protein-coupled receptor activity	NA
74185	Gbe1	glucan (1,4-alpha-), branching enzyme 1	1.3374	-1.1741	0.255633	0.492462	-1.03299	0.81617	0.913384	1.17506	0.253287	0.489861	GO:0005975 carbohydrate metabolic process; GO:0005978 glycogen biosynthetic process	GO:0005737 cytoplasm; GO:0005829 cytosol	GO:0003824 catalytic activity; GO:0003844 1,4-alpha-glucan branching enzyme activity; GO:0004553 hydrolase activity, hydrolyzing O-glycosyl compounds; GO:0016740 transferase activity; GO:0016757 glycosyltransferase activity; GO:0043169 cation binding; GO:0102752 1,4-alpha-glucan branching enzyme activity (using a glucosylated glycogenin as primer for glycogen synthesis)	00500 Starch and sucrose metabolism; 01100 Metabolic pathways
71946	Endod1	endonuclease domain containing 1	2.51507	-1.0166	0.870365	0.940659	1.12085	0.263312	0.501054	1.17496	0.117866	0.304973	GO:0002376 immune system process; GO:0008150 biological_process; GO:0045087 innate immune response	GO:0005576 extracellular region	GO:0003674 molecular_function; GO:0003676 nucleic acid binding; GO:0004518 nuclease activity; GO:0004519 endonuclease activity; GO:0016787 hydrolase activity; GO:0046872 metal ion binding	NA
235493	Fam214a	family with sequence similarity 214, member A, transcript variant 1	3.36606	-1.08482	0.235271	0.46854	-1.08012	0.260535	0.498085	1.17495	0.0231654	0.101467	GO:0008150 biological_process	GO:0005575 cellular_component	GO:0003674 molecular_function	NA
20558	Slfn4	schlafen 4, transcript variant X5	0.0717098	-1.0278	0.905454	0.957699	-1.34177	0.209248	0.436885	1.17448	0.487833	0.707758	GO:0009617 response to bacterium	GO:0005575 cellular_component	GO:0003674 molecular_function	NA
53412	Ppp1r3c	protein phosphatase 1, regulatory subunit 3C	0.541794	-1.04924	0.813487	0.911918	-1.07785	0.71305	0.857854	1.17443	0.432288	0.662684	GO:0005975 carbohydrate metabolic process; GO:0005977 glycogen metabolic process; GO:0005978 glycogen biosynthetic process; GO:0005979 regulation of glycogen biosynthetic process; GO:0005981 regulation of glycogen catabolic process; GO:0006605 protein targeting	GO:0000164 protein phosphatase type 1 complex; GO:0005829 cytosol; GO:0042587 glycogen granule; GO:0043231 intracellular membrane-bounded organelle	GO:0004721 phosphoprotein phosphatase activity; GO:0008157 protein phosphatase 1 binding; GO:0019899 enzyme binding; GO:0019903 protein phosphatase binding; GO:0050196 [phosphorylase] phosphatase activity; GO:0060090 molecular adaptor activity; GO:2001069 glycogen binding	04910 Insulin signaling pathway; 04931 Insulin resistance
74466	Mfsd13b	major facilitator superfamily domain containing 13B, transcript variant X16	0.777733	-1.10955	0.53448	0.742793	-1.54954	0.0130797	0.0673803	1.17419	0.339577	0.580642	GO:0008150 biological_process	GO:0005575 cellular_component	GO:0003674 molecular_function	NA
100310872	Dynlt1a	dynein light chain Tctex-type 1A	2.18291	-1.01133	0.918809	0.963873	1.04692	0.678833	0.83764	1.17417	0.153965	0.36173	GO:0008150 biological_process	NA	GO:0003674 molecular_function	05132 Salmonella infection
52004	Cdk2ap2	CDK2-associated protein 2	2.79589	1.18526	0.0762913	0.2299	1.18101	0.0823558	0.241735	1.17406	0.0932155	0.261827	GO:0070507 regulation of microtubule cytoskeleton organization; GO:2000035 regulation of stem cell division; GO:2000134 negative regulation of G1/S transition of mitotic cell cycle	GO:0005634 nucleus; GO:0005737 cytoplasm; GO:0005874 microtubule	GO:0005515 protein binding	NA
353310	Zfp703	zinc finger protein 703, transcript variant 1	3.52307	1.16374	0.0236459	0.103004	1.01205	0.851469	0.931501	1.17405	0.0172148	0.0820491	GO:0006355 regulation of DNA-templated transcription; GO:0008284 positive regulation of cell population proliferation; GO:0010718 positive regulation of epithelial to mesenchymal transition; GO:0017015 regulation of transforming growth factor beta receptor signaling pathway; GO:0030335 positive regulation of cell migration; GO:0033601 positive regulation of mammary gland epithelial cell prolifera…	GO:0005634 nucleus; GO:0005737 cytoplasm; GO:0016363 nuclear matrix; GO:0032991 protein-containing complex	GO:0046872 metal ion binding; GO:0140297 DNA-binding transcription factor binding	NA
100503240	Trpc5os	transient receptor potential cation channel, subfamily C, member 5, opposite strand	1.19172	1.37026	0.1531	0.36049	1.44442	0.0975236	0.26992	1.17393	0.460966	0.686472	GO:0008150 biological_process	GO:0005575 cellular_component	GO:0003674 molecular_function	NA
75614	Rab26os	RAB26, member RAS oncogene family, opposite strand	0.383569	1.2383	0.267706	0.506123	1.41422	0.0773418	0.231907	1.17383	0.403646	0.638393	GO:0008150 biological_process	GO:0005575 cellular_component	GO:0003674 molecular_function	NA
56198	Heyl	hairy/enhancer-of-split related with YRPW motif-like	0.459217	-1.06229	0.786841	0.898329	-1.14188	0.553687	0.756802	1.17372	0.475233	0.697718	GO:0000122 negative regulation of transcription by RNA polymerase II; GO:0003151 outflow tract morphogenesis; GO:0003181 atrioventricular valve morphogenesis; GO:0003184 pulmonary valve morphogenesis; GO:0003198 epithelial to mesenchymal transition involved in endocardial cushion formation; GO:0003203 endocardial cushion morphogenesis; GO:0003208 cardiac ventricle morphogenesis; GO:0006355 regula…	GO:0005634 nucleus; GO:0005654 nucleoplasm; GO:0005667 transcription regulator complex; GO:0005737 cytoplasm	GO:0000978 RNA polymerase II cis-regulatory region sequence-specific DNA binding; GO:0000981 DNA-binding transcription factor activity, RNA polymerase II-specific; GO:0001227 DNA-binding transcription repressor activity, RNA polymerase II-specific; GO:0001228 DNA-binding transcription activator activity, RNA polymerase II-specific; GO:0003677 DNA binding; GO:0003700 DNA-binding transcription fact…	04330 Notch signaling pathway; 05165 Human papillomavirus infection; 05200 Pathways in cancer; 05224 Breast cancer
[truncated: 12,113 more rows]

## Sheet: Column Explanations
ENTREZID	NCBI's Entrez Gene ID from Annotation 109 of genome GRCm38 (patches and haplotypes removed)
symbol	Gene symbol given for the ENTREZID given in Bioconductor's org.Mm.eg.db_3.16.0 package
product	Gene name given for the ENTREZID given in Bioconductor'sorg.Mm.eg.db_3.16.0 package
AveExpr	Average expression value across all samples; units are TMM-normalized log2 Counts Per Million; also the x-axis in top left plot of interactive .html files
[truncated: 13 more rows]
