# Supplementary material for: Mitigating a TDP-43 proteinopathy by targeting ataxin-2 using RNA-targeting CRISPR effector proteins
Source: Nat Commun. 2023 Oct 14;14:6492. doi: 10.1038/s41467-023-42147-z (PMC10576788; doi:10.1038/s41467-023-42147-z)
Supplement: Supplementary file 5 — Supplementary Data 2 [file 41467_2023_42147_MOESM5_ESM.xlsx]

## Sheet: SI Data 2 BP DEGs
Supplementary Data 2. Gene ontology (GO) and biological process (BP) term analysis of DEGs for RfxCas13d, HiFi-RfxCas13d and DiCas7-11.
Variant	Category	Term	Count	Genes	FDR
RfxCas13d	GOTERM_BP_DIRECT	GO:0006397~mRNA processing	33	18572, 20638, 23983, 68219, 230257, 192159, 229279, 320632, 75956, 13207, 68011, 56758, 69562, 384569, 216766, 101943, 66880, 19656, 68981, 20222, 67337, 66125, 20384, 108014, 107686, 432508, 20926, 59013, 20922, 28000, 105559, 19317, 18789	0.000366923
RfxCas13d	GOTERM_BP_DIRECT	GO:0042776~mitochondrial ATP synthesis coupled proton transport	13	70316, 68349, 67126, 66218, 66416, 102631912, 66925, 226646, 11957, 67264, 66043, 67680, 66052	0.000490443
RfxCas13d	GOTERM_BP_DIRECT	GO:0008380~RNA splicing	27	20638, 230257, 192159, 229279, 320632, 75956, 13207, 68011, 56758, 69562, 384569, 216766, 101943, 66880, 19656, 68981, 20222, 66125, 20384, 108014, 107686, 20926, 59013, 28000, 105559, 70439, 19317	0.000929101
RfxCas13d	GOTERM_BP_DIRECT	GO:0080182~histone H3-K4 trimethylation	7	50709, 214162, 238247, 208043, 381022, 75410, 194388	0.0206809
RfxCas13d	GOTERM_BP_DIRECT	GO:0009060~aerobic respiration	11	70316, 68349, 66416, 66218, 67264, 74450, 102631912, 66043, 226646, 17448, 67680	0.0209883
RfxCas13d	GOTERM_BP_DIRECT	GO:0097692~histone H3-K4 monomethylation	5	214162, 208043, 381022, 75410, 231051	0.0271438
RfxCas13d	GOTERM_BP_DIRECT	GO:0000398~mRNA splicing, via spliceosome	17	66880, 68981, 20222, 20384, 66125, 108014, 107686, 20638, 237073, 28000, 192159, 229279, 320632, 75956, 68011, 384569, 101943	0.0478096
HiFi-RfxCas13d	GOTERM_BP_DIRECT	GO:0097692~histone H3-K4 monomethylation	5	214162, 208043, 381022, 75410, 231051	0.00116909
HiFi-RfxCas13d	GOTERM_BP_DIRECT	GO:0044648~histone H3-K4 dimethylation	4	214162, 208043, 381022, 75410	0.0157027
