# Supplementary material for: Mitigating a TDP-43 proteinopathy by targeting ataxin-2 using RNA-targeting CRISPR effector proteins
Source: Nat Commun. 2023 Oct 14;14:6492. doi: 10.1038/s41467-023-42147-z (PMC10576788; doi:10.1038/s41467-023-42147-z)
Supplement: Supplementary file 6 — Supplementary Data 3 [file 41467_2023_42147_MOESM6_ESM.xlsx]

## Sheet: SI Data 3 BP UP-R-DEGs
Supplementary Data 3. Gene ontology (GO) and biological process (BP) term analysis of up-regulated DEGs for RfxCas13d, HiFi-RfxCas13d and DiCas7-11.
Variant	Category	Term	Count	Genes	FDR
RfxCas13d	GOTERM_BP_DIRECT	GO:0042776~mitochondrial ATP synthesis coupled proton transport	13	70316, 68349, 67126, 66218, 66416, 102631912, 66925, 226646, 11957, 67264, 66043, 67680, 66052	2.64843e-07
RfxCas13d	GOTERM_BP_DIRECT	GO:0009060~aerobic respiration	10	70316, 68349, 66416, 66218, 67264, 102631912, 66043, 226646, 17448, 67680	0.000818777
RfxCas13d	GOTERM_BP_DIRECT	GO:0006397~mRNA processing	21	19656, 68981, 20222, 67337, 18572, 66125, 108014, 107686, 20926, 20638, 23983, 68219, 20922, 28000, 192159, 320632, 75956, 68011, 384569, 216766, 101943	0.000965036
RfxCas13d	GOTERM_BP_DIRECT	GO:0097692~histone H3-K4 monomethylation	5	214162, 208043, 381022, 75410, 231051	0.00198549
RfxCas13d	GOTERM_BP_DIRECT	GO:0080182~histone H3-K4 trimethylation	6	50709, 214162, 208043, 381022, 75410, 194388	0.00526991
RfxCas13d	GOTERM_BP_DIRECT	GO:0000398~mRNA splicing, via spliceosome	13	68981, 20222, 66125, 108014, 107686, 20638, 28000, 192159, 320632, 75956, 68011, 384569, 101943	0.00772572
RfxCas13d	GOTERM_BP_DIRECT	GO:0008380~RNA splicing	16	19656, 68981, 20222, 66125, 108014, 107686, 20926, 20638, 28000, 192159, 320632, 75956, 68011, 384569, 216766, 101943	0.0108837
RfxCas13d	GOTERM_BP_DIRECT	GO:0044648~histone H3-K4 dimethylation	4	214162, 208043, 381022, 75410	0.0195266
HiFi-RfxCas13d	GOTERM_BP_DIRECT	GO:0097692~histone H3-K4monomethylation	5	214162, 208043, 381022, 75410, 231051	0.000422
HiFi-RfxCas13d	GOTERM_BP_DIRECT	GO:0044648~histone H3-K4 dimethylation	4	214162, 208043, 381022, 75410	0.00826864
