# Supplementary material for: Mitigating a TDP-43 proteinopathy by targeting ataxin-2 using RNA-targeting CRISPR effector proteins
Source: Nat Commun. 2023 Oct 14;14:6492. doi: 10.1038/s41467-023-42147-z (PMC10576788; doi:10.1038/s41467-023-42147-z)
Supplement: Supplementary file 7 — Supplementary Data 4 [file 41467_2023_42147_MOESM7_ESM.xlsx]

## Sheet: SI Data 4 BP DOWN-R-DEGs
Supplementary Data 4. Gene ontology (GO) and biological process (BP) term analysis of down-regulated DEGs for RfxCas13d, HiFi-RfxCas13d and DiCas7-11.
Variant	Category	Term	Count	Genes	FDR
DiCas7-11	GOTERM_BP_DIRECT	GO:0006281~DNA repair	16	319583, 93762, 18148, 70238, 21761, 66105, 15289, 72103, 19360, 107373, 24128, 226026, 56397, 234258, 51869, 68240	0.178951
DiCas7-11	GOTERM_BP_DIRECT	GO:0006310~DNA recombination	7	319583, 226026, 21761, 15289, 19360, 24128, 68240	0.338466
DiCas7-11	GOTERM_BP_DIRECT	GO:0006974~cellular response to DNA damage stimulus	15	18004, 319583, 70238, 21761, 66105, 15289, 72567, 72103, 19360, 107373, 226026, 56397, 234258, 51869, 68240	0.997882
DiCas7-11	GOTERM_BP_DIRECT	GO:0006457~protein folding	8	14827, 15519, 67035, 12330, 15502, 56351, 15516, 18415	0.310692
DiCas7-11	GOTERM_BP_DIRECT	GO:1905323~telomerase holoenzyme complex assembly	3	15519, 56351, 15516	0.338466
DiCas7-11	GOTERM_BP_DIRECT	GO:0007004~telomere maintenance via telomerase	4	15519, 19360, 56351, 15516	0.355862
DiCas7-11	GOTERM_BP_DIRECT	GO:0051131~chaperone-mediated protein complex assembly	3	15519, 56351, 15516	0.997882
DiCas7-11	GOTERM_BP_DIRECT	GO:0051973~positive regulation of telomerase activity	3	15519, 56351, 15516	0.997882
DiCas7-11	GOTERM_BP_DIRECT	GO:0042220~response to cocaine	4	15519, 15572, 15182, 15516	0.997882
DiCas7-11	GOTERM_BP_DIRECT	GO:0034605~cellular response to heat	4	15519, 22627, 15182, 15516	0.997882
DiCas7-11	GOTERM_BP_DIRECT	GO:0009410~response to xenobiotic stimulus	6	27360, 15519, 11848, 19299, 15182, 15516	0.997882
DiCas7-11	GOTERM_BP_DIRECT	GO:0006694~steroid biosynthetic process	5	56348, 13121, 14137, 114664, 15357	0.924126
DiCas7-11	GOTERM_BP_DIRECT	GO:0016126~sterol biosynthetic process	3	13121, 14137, 15357	0.997882
DiCas7-11	GOTERM_BP_DIRECT	GO:0006695~cholesterol biosynthetic process	3	13121, 14137, 15357	0.997882
DiCas7-11	GOTERM_BP_DIRECT	GO:0008203~cholesterol metabolic process	4	65970, 13121, 14137, 15357	0.997882
DiCas7-11	GOTERM_BP_DIRECT	GO:0008202~steroid metabolic process	4	65970, 13121, 14137, 15357	0.997882
DiCas7-11	GOTERM_BP_DIRECT	GO:0070936~protein K48-linked ubiquitination	4	22129, 16396, 66105, 53323	0.997882
DiCas7-11	GOTERM_BP_DIRECT	GO:0043161~proteasome-mediated ubiquitin-dependent protein catabolic process	5	16396, 66105, 53323, 76302, 56726	0.997882
DiCas7-11	GOTERM_BP_DIRECT	GO:0000209~protein polyubiquitination	4	16396, 66105, 53323, 224170	0.997882
DiCas7-11	GOTERM_BP_DIRECT	GO:0002376~immune system process	10	16396, 80898, 15289, 12484, 27103, 54725, 23881, 104721, 26943, 13204	0.997882
DiCas7-11	GOTERM_BP_DIRECT	GO:0051607~defense response to virus	5	16396, 27103, 104721, 26943, 13204	0.997882
DiCas7-11	GOTERM_BP_DIRECT	GO:0045087~innate immune response	9	16396, 233726, 15289, 12484, 23881, 104721, 14158, 26943, 13204	0.997882
RfxCas13d	GOTERM_BP_DIRECT	GO:0006468~protein phosphorylation	21	18762, 93687, 66880, 14083, 18479, 19056, 110651, 109333, 13175, 19084, 26414, 12912, 228012, 24086, 12421, 12166, 18749, 14158, 19878, 69562, 11820	0.616381
RfxCas13d	GOTERM_BP_DIRECT	GO:0018105~peptidyl-serine phosphorylation	9	93687, 18762, 24086, 110651, 228012, 109333, 13175, 18749, 19878	0.838896
RfxCas13d	GOTERM_BP_DIRECT	GO:0035556~intracellular signal transduction	14	18762, 69993, 18479, 110651, 20254, 109333, 69008, 16210, 13175, 26414, 54195, 228012, 24086, 19878	0.9995
RfxCas13d	GOTERM_BP_DIRECT	GO:0016310~phosphorylation	17	18762, 93687, 14083, 215015, 18479, 110651, 109333, 13175, 26414, 74450, 228012, 24086, 12166, 18749, 14158, 19878, 69562	0.9995
HiFi-RfxCas13d	GOTERM_BP_DIRECT	GO:0016310~phosphorylation	5	18555, 13549, 215015, 13631, 12325	1
HiFi-RfxCas13d	GOTERM_BP_DIRECT	GO:0006468~protein phosphorylation	5	18555, 13549, 72587, 13631, 12325	1
HiFi-RfxCas13d	GOTERM_BP_DIRECT	GO:0046777~protein autophosphorylation	3	13549, 13631, 12325	1
HiFi-RfxCas13d	GOTERM_BP_DIRECT	GO:0006355~regulation of transcription, DNA-templated	5	20687, 11908, 51886, 17864, 16969	1
HiFi-RfxCas13d	GOTERM_BP_DIRECT	GO:0006357~regulation of transcription from RNA polymerase II promoter	5	20687, 11908, 12400, 51886, 16969	1
HiFi-RfxCas13d	GOTERM_BP_DIRECT	GO:0045944~positive regulation of transcription from RNA polymerase II promoter	4	20687, 11908, 12400, 17864	1
