# Supplementary material for: Mitigating a TDP-43 proteinopathy by targeting ataxin-2 using RNA-targeting CRISPR effector proteins
Source: Nat Commun. 2023 Oct 14;14:6492. doi: 10.1038/s41467-023-42147-z (PMC10576788; doi:10.1038/s41467-023-42147-z)
Supplement: Supplementary file 8 — Supplementary Data 5 [file 41467_2023_42147_MOESM8_ESM.xlsx]

## Sheet: SI Data 5 Overlapping DEGs
Supplementary Data 5. List of DEGs and overlapping DEGs between RfxCas13d, HiFi-RfxCas13d and DiCas7-11.
RfxCas13d DEG	HiFi-RfxCas13d DEG	DiCas7-11 DEG	Overlapping DEGs for RfxCas13d, HiFi-RfxCas13d and DiCas7-11	Overlapping DEGs in RfxCas13d and HiFi-RfxCas13d	Overlapping DEGs in HiFi-RfxCas13d and DiCas7-11	Overlapping DEGs in RfxCas13d and DiCas7-11
H2ac19	Trex1	LOC108169181	Acaca	Acaca	Acaca	Acaca
Mef2b	Gm32687	Gm30767	Ahnak	Agrn	Ahnak	Acsl4
Gm39859	Gm10044	Gm6710	Bsn	Ahnak	Asxl1	Adgrl1
Gm32687	LOC108168731	4831440E17Rik	Celsr3	Atp5g3	Atxn2	Ahnak
LOC118568241	C030034I22Rik	Gm46060	Chchd2	Bsn	Bsn	Ankrd28
Gm32807	Ptrh1	Ubash3a	Cmtm4	Cbl	Cabin1	Ap4e1
Gm36198	Mir6236	Gm51897	Dchs1	Celsr2	Celsr3	Arfip1
Il12rb2	Gm33272	Gm10615	Dst	Celsr3	Chchd2	Arid1a
Gm46965	Hspg2	Gm51541	Dync1h1	Chchd2	Chd7	Bclaf1
LOC118567335	Zfp965	Ltk	Ep400	Cmtm4	Cmtm4	Bsn
Gm33877	Dync1h1	Slc10a5	Fasn	Cox6c	Ctu2	Cab39l
Gm46775	Ubr4	Rtbdn	Fat1	Dchs1	Dchs1	Cad
LOC118568007	Nudt13	Lncppara	Fn1	Dst	Dst	Cadm1
LOC118568655	Gm15564	LOC115488470	Fryl	Dync1h1	Dync1h1	Cald1
Egr2	Bsn	Omp	Gcn1	Ep400	Ep400	Calu
Gm4262	Kcnc1	Gm39876	H2az1	Eps15	Fam168a	Capza2
Plpp6	Nlrc3	Phkg1	Hcfc1	Espl1	Fasn	Ccdc47
Hspg2	Lrp1	Gm12070	Hectd4	Fam20b	Fat1	Celsr3
D430041D05Rik	Rn7sk	Cyp4b1	Herc1	Fasn	Fn1	Cenpw
H1f4	Herc2	Tusc1	Herc2	Fat1	Fryl	Cep104
Ubr4	Gm46178	Gm3219	Hspg2	Flna	Fubp1	Chchd2
Pm20d2	Syne2	Exoc3l	Htt	Flnc	Ganab	Chd3
Lrp1	Kmt2d	LOC118567335	Huwe1	Fn1	Gbf1	Cmtm4
Fat1	Mdn1	Grik3	Igsf3	Fryl	Gcn1	Cox5b
LOC108167518	Lars2	Gm46178	Igsf9b	Gcn1	Gm15564	Crebbp
Bnc2	Rnf213	Hspg2	Kif13b	Gm12191	Gm46178	Cyc1
Zbed5	Ahnak	Meg3	Kmt2a	Gm30985	H2az1	Dchs1
Dync1h1	Trrap	Plekhg4	Kmt2b	Gm32687	Hcfc1	Dclk1
Efna2	Fhod1	Lrp1	Kmt2d	Gm6750	Hectd4	Dst
Palmd	Fat1	Gm3435	Kpna3	H2az1	Herc1	Dusp2
LOC118567667	Wdfy3	Mir6236	Lrp1	Hcfc1	Herc2	Dync1h1
Bsn	Dst	Dync1h1	Macf1	Hectd4	Hspg2	Dzip3
Syne2	Luzp4	Dmpk	Map1a	Herc1	Htt	Elavl2
Gm47814	Herc1	Syne2	Mdn1	Herc2	Huwe1	Emp1
Drp2	Hectd4	Zfp444	Mtor	Hint1	Igsf3	Ep400
Rnf213	Camkk1	Kmt2d	Myh9	Hspg2	Igsf9b	Fasn
1500004A13Rik	Stard9	1190007I07Rik	Myo9b	Htt	Kif13b	Fat1
Mdn1	Celsr2	Lars2	Nav1	Huwe1	Kmt2a	Fer
Cenpw	Vps13d	Rhob	Nup210	Igsf3	Kmt2b	Flnb
LOC118568207	Abhd17a	Tert	Pcnt	Igsf9b	Kmt2d	Fn1
LOC118567607	Ss18l2	Trrap	Pkd1	Kif13b	Kntc1	Fryl
Fbxo48	Huwe1	Ubr4	Plec	Kmt2a	Kpna3	Gcc2
Mrpl57	Gm10509	Rn7sk	Plxna4	Kmt2b	Lama5	Gcn1
Celsr2	Ston2	Zfp672	Prpf8	Kmt2c	Lars2	Gpr22
Trrap	Igsf9b	Szt2	Prr12	Kmt2d	Lmtk2	Gtf3c1
Ctu1	Faim	Mdn1	Prrc2a	Kpna3	Lrp1	H2az1
Herc2	Rcbtb2	Bsn	Prrc2b	Lrp1	Macf1	Hcfc1
Dusp2	Notch2	Gm15564	Rnf213	Lrp6	Map1a	Hectd4
Mmgt2	Epg5	Fat1	Rpl35a	Macf1	Mdn1	Herc1
Pkd1	Fn1	Sirt3	Rps18	Map1a	Mir6236	Herc2
Kmt2d	Clmn	Ahnak	Rps5	Map1b	Mrpl12	Herc3
Gm11127	Ryr2	Nat14	Sec16a	Mdn1	Mtor	Hif1a
Flnc	Prr12	Zfp169	Smg1	Mtor	Myh9	Hnrnpa3
Gss	Ep400	Igsf9b	Spen	Mycbp2	Myo9b	Hnrnph1
Hectd4	Rab13	Cox18	Sptbn1	Myh9	Nav1	Hnrnpr
Fdx2	Htt	Rnf213	Srcap	Myo9b	Notch2	Hook1
BC003965	Tgif2	Dusp2	Srrm2	Nav1	Nudt13	Hsd17b12
Dst	Pkd1	Prr12	Syne2	Ndufab1	Nup210	Hspg2
Armc7	Szt2	Pidd1	Tenm3	Ndufb1	Pcnt	Htt
Bahcc1	Malat1	Zfyve26	Tln1	Nup210	Picalm	Huwe1
Triap1	Kmt2a	Pgap2	Trrap	Pcnt	Pkd1	Igsf3
AU020206	B930095G15Rik	Zfp629	Uba52	Pdcd11	Plec	Igsf9b
Use1	Ggcx	Htt	Ubc	Pkd1	Plxna4	Insm1
Fn1	Map1a	Herc2	Ubr4	Plec	Ppp1r12b	Ints1
Mrpl41	Dchs1	Wdfy3	Vps13c	Plxna4	Ppp2r2a	Jpt1
Srl	Macf1	Vwf	Vps13d	Plxnd1	Prpf8	Kif13b
LOC118568792	Utrn	Hectd4	Wdfy3	Pole	Prr12	Kif24
Wdfy3	Tcp11l1	Kmt2b		Prpf8	Prrc2a	Kmt2a
Igsf9b	Gm30948	Plxna4		Prr12	Prrc2b	Kmt2b
Myo10	Golgb1	Prr3		Prrc2a	Rab7	Kmt2d
Ep400	Ndufb2	Dchs1		Prrc2b	Rn7sk	Kpna3
Ap1g2	Tenm4	Ccnj		Prune2	Rnf213	Lamp2
Sf3b5	Lama5	Rita1		Rbx1	Rpl35a	Lima1
Snhg6	Syne3	Fitm2		Rnf213	Rpl38	Lims1
Cebpb	Syne1	Fn1		Rpl10	Rps18	LOC118567335
Srrm2	Plxna4	Timm10		Rpl35a	Rps19	LOC118568306
Fasn	Ppp1r12b	Nckap5l		Rpl39	Rps5	Lrp1
Nbeal2	Srrm2	Rfxap		Rps10	Sec16a	Macf1
Celsr3	Prkdc	Fam222a		Rps14	Smg1	Map1a
Dchs1	Cep350	Celsr3		Rps18	Spen	Map7d2
Mtor	Zfhx2	Tmem107		Rps27a	Sptbn1	Mdn1
Huwe1	Celsr3	Rhof		Rps4x	Srcap	Med12
Ahnak	Akap13	Mast1		Rps5	Srrm2	Mlxip
Ccdc12	Lyst	Kmt2a		Rps8	Syne2	Msi2
Plec	Efr3b	Dst		Sdhb	Szt2	Mtor
Cyb5a	Washc3	Zfhx3		Sec16a	Tenm3	Myh9
Kmt2a	Fasn	Vps13d		Setd1b	Tln1	Myo9b
Plxna4	Fryl	Lama5		Smg1	Trrap	Mypop
Herc1	Flnc	Fbxl18		Snrnp200	Uba52	Nav1
Zbtb39	Vps13c	Map1a		Snrpg	Ubc	Nbeal2
Mrps24	Cabin1	Syvn1		Sp3	Ubr4	Ncor2
Cox8a	Plec	Mavs		Spen	Vps13c	Nme2
Espl1	Cbl	Notch2		Sptan1	Vps13d	Nup210
Coa3	Setd1b	Macf1		Sptbn1	Wdfy3	Nup214
Med29	Kmt2c	Ep400		Srcap	Zfhx2	Osbpl8
Prr12	Supt3	Ppp1r12b		Srrm2		Papola
Txnip	Mycbp2	Dusp8		Syne2		Pcnt
Nsmce3	Prune2	Srcap		Tab2		Pcnx3
Ifitm2	Nav1	Ncor2		Tenm3		Pdlim5
Map1a	Kif13b	Nbeal2		Tenm4		Pkd1
Chd5	Anks1	Pnpla6		Tln1		Plec
Recql5	Taf11	Cabin1		Trrap		Plxna4
Kif24	Chd7	Srrm2		Txn1		Polr2a
Mmp11	Map1b	Rbm12b1		Uba52		Pprc1
Nop10	Sec16a	Zzef1		Ubc		Prpf8
Fryl	Cplane1	Spring1		Ubr4		Prr12
Vps13d	Tln1	Purg		Ubr5		Prrc2a
Mypop	Kmt2b	Fryl		Vps13c		Prrc2b
Rbfa	Prpf8	Hcfc1		Vps13d		Psmb3
Mrps28	Sipa1l3	Mrtfb		Wdfy3		Ptbp3
Ccdc88c	Tfb2m	Pkd1				Qk
Pdcd2l	Mtor	Tnrc18				Rab6a
Timm8b	Smg1	Plxna1				Rai1
Nova2	Sptbn1	Plec				Rnf187
Tmem258	Kntc1	Zc3h10				Rnf213
Rpl35a	Rpl35a	Shank2				Rpl27
C2cd2	Atox1	Tln1				Rpl34
Flnb	Prdx3	Fbxl7				Rpl35a
Smim7	Slirp	Apc2				Rpl8
Arhgap33	Spen	Zmiz1				Rplp1
Adgrl1	Pcnt	Idi1				Rps12
Ccdc97	Traf3	Smg1				Rps18
Htt	Abca3	Zfhx2				Rps5
Zdhhc18	Ank2	Ppp2r3d				Rps6ka3
Med12	Gcn1	Chkb				Sec16a
Supt4a	Slc25a39	Hipk2				Sec62
Prpf8	Chchd2	Dpm2				Sec63
Kctd15	Flna	Tmtc1				Serinc1
Vps13c	Ndufb1	Ten1				Smg1
Macf1	Scn8a	Cic				Snrpb
Srsf9	Ndufab1	Fasn				Snx13
Mrps26	Espl1	Pcnx3				Sparc
Tmem147	Rps19	Gse1				Sparcl1
Phlpp2	Utp20	Ahdc1				Spen
Dnph1	Sptan1	Srrm4				Sptbn1
Uqcr10	Trio	Huwe1				Srcap
Kmt2b	Chd2	Tln2				Srrm2
Prune2	Lmtk2	Med27				Srsf5
Srrm3	Ctu2	Dctpp1				Syne2
Ptar1	Igsf3	Rpl35a				Tbc1d23
Ints1	Ubc	Ago3				Tenm3
Nhsl1	Srcap	Mypop				Tln1
Plxnd1	Myo9b	Zfp592				Tmem147
Gm12338	Mki67	Tpd52l2				Tmx4
Snhg1	Tenm3	Mgat1				Trim28
Cstf1	Myh9	Zdhhc7				Trrap
4932438A13Rik	Fam168a	Grik5				Ttc3
Ndufab1	Pdpr	Mtor				Ttll4
Megf8	Rps8	Ctu2				Tulp4
Zfp90	Aimp2	Prrc2a				Uba52
Hcfc1	Pdcd11	Arid1a				Ubc
Acvr2b	Ifi30	Prpf8				Ubr4
Cdc42bpg	Plekha6	Herc1				Vps13c
Smg1	Ino80	Carmil3				Vps13d
Pcnx3	Gbf1	Gbf1				Wdfy3
Tenm4	Isg20l2	Tbc1d13				Zzef1
Mfhas1	Plxnd1	Ampd2
Nudt16l1	Ptprf	Tmem147
Eif4ebp2	Agrn	Gpaa1
Cirbp	Zfp646	Tns1
Gcn1	Atp5md	Naa40
Btbd2	Snrpg	Myo9b
Ndufa7	Brca1	Kif13a
Cad	Hcfc1	Igsf3
Arxes2	Asxl1	Rai1
Crtc1	Prrc2a	Olfml1
Hdac4	Rpl39	Atp2b3
Hmbox1	Chd8	Nectin1
Mlxip	Cox6c	Dok4
Prrc2a	Msh6	Chd6
Tomm6	Sh3pxd2a	Dtx3
Glrx5	Fancd2	Spen
Wdr74	Tanc2	Rps19bp1
Spen	Myh10	Mtss2
Snrpb	Gm6750	Fen1
Dnajc16	Lrp6	Kif13b
Atp5mpl	Elp1	Limd1
Zzef1	H2az1	Extl3
LOC118568306	Cmtm4	Pcnt
Kif13b	Hmgn2	Rhobtb2
Polr3h	Polr1b	Adgrl1
Gm6750	Rps20	Gcn1
Snrnp200	Rps25	Tmem181b-ps
Jpt1	Acaca	Tmcc2
Ssbp4	Chd4	Stk35
Cox7b	Nup210	Rps19
Setd1b	Kif1b	Sec16a
Cox6a1	Rpl38	Mosmo
Slc25a25	Ipo9	Chchd2
Dynlt1f	Rbx1	Kif24
Rpl39	Ptdss1	Nubp1
Ncor2	Atp5g3	Ntrk3
Eif3i	Dcp2	Soga1
Bri3	Ubr5	Yrdc
Tln1	Eif3m	Kntc1
Mycbp2	Prrc2b	Chd7
Atp5e	Kdm5c	Mnt
Mrps7	Cltc	Arhgap35
Zfp142	Snrnp200	Vps13c
Tnrc6b	Ganab	Mlxip
Slc10a4	Mrpl12	Pcyox1l
Fbxw5	Pole	Fnip2
Ndufs3	Rps18	Flnb
Smdt1	Sdhb	Cyc1
Rpl34	Uchl1	Ndst1
5830417I10Rik	Gm12191	Insm1
Cbl	Uba52	Ints1
Ago2	Txn1	Rhbdf1
Pcsk6	Rps14	Zcchc14
Neurl1b	Hint1	Aopep
Psmb3	Stmn1	Rps15a-ps6
Mpc1	Rps4x	Ubc
Kmt2c	Rps5	Nup210
Nup214	Rps10	Usp20
Cox5b	Rps3	Nup214
Itpr1	Rpl10	Prr14l
Arid1a	Rps27a	Taf6
Mrpl28	Picalm	Foxp4
Ndufb9	Rab7	Med12
Naa10	Ywhah	Madd
Rad54l2	Sp3	Usp24
Rai1	Fubp1	Gigyf1
Pcnt	Ccdc6	Pprc1
Tmsb10	Atf1	Med28
Rps29	Ppp2r2a	Grwd1
Nme1	Tab2	Pcdhgc3
Abca2	Kpna3	Tmem184b
Arhgef12	Cbfb	Aspscr1
Nop16	Rpl31	Snrpb
Nup210	Cdk16	Ppm1d
Zfp862-ps	Reep3	E2f2
Pdcd11	Eps15	Man2a2
Rad23a	Map7d1	Lmtk2
Sec16a	2610005L07Rik	Disp2
Micos10	Ankrd40	Gtf3c4
Nme2	Arf6	Cep104
Tet3	Fam20b	Tubgcp6
Rps16	Fnip1	Ppm1f
Rps13	Frs2	Aup1
Flna	Pan3	Mast2
Pou2f1	Kif2c	Cdt1
Ndufb1	Zbtb7a	Ttll4
Tenm3	Camk2g	Oaz1
Gtf3c1	B4galt3	Dnajb1
Atp5d	Gap43	Cbx7
Nav1	St3gal4	Nav1
Supt6	Fam120b	Tle5
Ppp1r14b	Zadh2	Abl2
Chchd2	Mtpap	Wdr6
Ticrr	Mybl1	Tenm3
Cox7a2	Pvr	Slc36a1
Insm1	Washc1	Hspa12a
Snrpg	Atg16l1	Dclk2
Sap18b	Eef2k	Asxl1
Sdhd	Camk2n1	Dlc1
Mcm3ap	Tmem63c	Banf1
Map1b	Atxn2	Emc8
Zfp568	Parpbp	Pdxp
Myh9	Skida1	Pbx2
Fabp5	Fam3a	Unc79
Uqcrq	Plppr3	Akap1
Lrp6	Dyrk1b	Plxna3
Tomm22	Lrrc73	Rpl34
Igsf3	H2bc4	Maz
Cmtm4	Gm30985	Dhcr24
Htr3a	Wdr45	Fam168a
Crebbp	Jmjd7	Nrp1
Alad	Scarf2	Crebbp
Atp6v0e2	H2-DMa	Dpp9
Pold2	Gm52824	Taf5l
Slc25a37	LOC118568301	Ncapd2
Nup188	Gm44502	Tnrc6c
Sf3a2	Npcd	Mllt1
Prrc2b		Trim2
Snrpd2		Eml5
Ftl1		Sbf1
H2az1		Prpsap1
Tulp4		Wipf2
Piezo1		Cmtm4
Tbrg4		Sptbn1
Pgam5		Peg3
Hspe1		Vars
Kdm6b		Gtf3c1
Rpl10a		Cox5b
Cyc1		Map3k3
Rps12		Trim35
Josd1		Sae1
Nudt21		Bptf
Psmb4		Lratd2
Pole		Ddx17
Acaca		H2az1
Agrn		Tulp4
Rps8		Rere
Srcap		Jpt1
Pfn1		Ptprs
Trim67		Myh9
Chd3		Usp19
Uqcrh		Chd3
Sptbn1		Pea15a
Uba52		Rapgef1
Mrfap1		Uba52
Pprc1		Heatr1
Txn2		Acaca
Rps14		Numa1
H3f3a		Kansl3
Ndufb8		Derl1
Baz2a		Ankrd52
Slc31a1		Rps12
Sdhc		Prrc2b
Mrpl9		Rplp1
Snrpa1		Foxm1
Sptan1		Ankrd11
Mtch1		Son
Fscn1		Cad
Cox5a		Psmb3
Myo9b		Mrpl12
Ttll4		Cpsf1
Pfas		Nme2
Hint1		Cmip
Polr2m		Rpl13
Elavl1		Sympk
Polr2a		Rpl38
Sdhb		Glyr1
Gm6139		Ctbp1
Erh		Rnf187
Rplp1		Polr2a
Noa1		Rps5
Ubc		Trim28
Atp5g3		Rps18
Lamc1		Ganab
Pcbp1		Rpl27
Atp5j		Rpl8
Rpl27		Eif4g2
Rpl37a		Rpl27a
Gm42226		Eif4b
Pgrmc2		Gnb1
Prdx6		Eef1a1
Gsr		Calm1
Rpl41		Vdac1
Mtch2		Actr3
Gm12191		Cse1l
Rps10		Hsp90ab1
Pfn2		Xpo1
Eif5a		6820431F20Rik
Rps2		Gars
Ubr5		Dhx15
Prpf19		Ube2d3
Taf9		Tardbp
Rps27a		Ssr1
Ppp1cc		Calu
Gemin5		Pdha1
Rnf187		Anp32e
Cox6c		Hnrnph1
Fth1		Ptma
Rps15a		Fus
Rack1		Rhoa
Dcaf7		Tm9sf3
Trim28		Ywhae
Rps18		Tpm4
Cplx1		Ppp3r1
Psmb1		Hif1a
Rbmxl1		Azin1
Rbx1		Polr2b
Rps15		Canx
Rps4x		Rpl23
Rpl17		H3f3b
Rpl11		Ghitm
Ndufs2		Eif2s3x
Txn1		Hmgcr
Rps5		Sf3b1
Rpl10		Hnrnpf
Mdh2		Tars
Rpl8		Pdia3
Fbl		Fxr1
Rpl9		Hnrnpr
Kars		Asns
Rpl12		Lix1
Slc25a4		Sumo2
Sf3b3		Morf4l1
Dpysl3		Hsd17b12
Serinc1		Tcea1
Ddx5		Ccdc47
Copa		Ipo7
Baiap2l1		Golm2
Pum2		Rcn1
Calu		Tmx1
Tmx4		Papola
Amd1		Serinc1
Cadm1		Cyp51
Capza2		Kras
Csnk1a1		Itgb1
Slc39a10		Bhlhb9
Nbr1		Map7d2
Nckap1		Bzw2
Hnrnpa3		Sec62
Cpsf6		Ttc3
App		Pitrm1
Zmynd11		Capza2
Luc7l2		Itch
Msi2		Rab6a
Kif5b		Fyttd1
Qk		Tmem30a
Hnrnpr		Acsl3
Sos1		Odc1
Cd164		Metap2
Bclaf1		Yme1l1
Osbpl8		Phtf2
Acap2		Far1
Hnrnph1		Bex2
Cd2ap		Arhgap19
Rab6a		Dbn1
Map4		Msi2
Ap3b1		Dnaja1
Ccdc47		Rab7
Ldlrad3		Itm2b
Zc3h14		Morf4l2
Srsf5		St13
Lrrc47		Npm1
Nup153		Stam
Sec62		Hspa4l
Tcf4		Fnbp1l
Wac		Csde1
Papola		Nxf3
Dcbld2		Lin7c
Marchf7		Abcd3
Cdkn1b		Nars
Rnf149		Rap1b
Snd1		Paics
Hif1a		Septin8
Pkn2		Elovl5
Ptbp3		Septin11
Nuf2		Tmx4
Spats2		Fignl1
Lamp2		Serinc3
Erbin		Hmgb1
Trappc8		Pdia6
Gpbp1		Fubp1
Mef2a		Ncapg
Map7d2		Pcnp
Fam20b		Eif1ax
Ralgps2		1700025G04Rik
Tlk1		Twsg1
Cul4b		Xrn2
Atf7ip		Cadm1
Tlk2		Ddx1
Rims2		Ppp2r2a
Snap91		Acat1
Ccdc50		Srsf5
Prkacb		Picalm
Usp33		Sdf4
Tcf12		Lmbrd2
Sec63		Nampt
Tut4		Ptges3
Vps54		Tspyl2
Pdlim5		Rcn2
Hdgfl3		Chgb
Atp2b1		Lman1
Tmtc2		Hdac2
Rps6ka3		Cmpk1
Inpp5f		Rps3a1
Ccar1		Acsl4
Mthfd1l		Cnot6
Lims1		Cycs
Bbx		Hsp90aa1
Elavl2		Atad2
Kmt2e		Asah1
Mia3		Lamp2
Gpm6b		Tspan2
Paip2		C1d
Creb1		Alg10b
Cfap36		Seh1l
Setd3		Qk
Stag2		Top2b
Ankib1		Ube2k
Ankrd28		Fdft1
Ythdf3		Tubb2b
Zfp207		Cald1
Sgpl1		Rif1
Pcbp3		Psma3
Pja2		Anp32a
Arih1		Rbms1
Shoc2		Fsd1l
Ints11		Arfip1
Nr1d2		Cip2a
Ttc3		Rhox5
Clock		Myadm
Ptk2		Kpna3
Zhx1		Ccp110
Tmod3		Zfp62
Foxp1		Ptn
Fstl1		Abi1
Septin10		Eif3a
Zfp131		Mapk6
Tab2		Tfrc
Kpna3		Strn3
Taf15		Pabpc1
Plcb4		Smarca5
LOC118567664		Nap1l1
Wasl		Ankrd28
Stam2		Rps6ka3
Nes		Fip1l1
Erp29		Pnn
Nsd3		Elavl4
Fermt2		G3bp2
Zfp68		Pdlim5
Fbxo30		Col4a1
Acsl4		Lima1
Hid1		Bclaf1
Tbc1d15		Dnajc8
Cab39l		Cab39l
Ppp3cb		Tmtc4
Sec24d		Tmx3
Zeb2		Hnrnpa1
Hectd2		Ppp1cb
Dnm1l		Pcm1
F2r		Mis18bp1
Gosr1		Strbp
Mbnl1		Fam111a
Vat1l		Sub1
Stag1		Uprt
Hsd17b12		Ptbp3
Scrn1		Dclk1
Ascc3		Osbpl8
Vps26a		Hnrnpm
Ppfibp1		Arf4
Cald1		Eif2a
Ehbp1		LOC118568306
Fam13b		Gmfb
Galnt11		Herc4
Spred1		Brd7
B4galt6		Ica1
Ikzf5		Snx13
Arfip1		Smc5
Rb1cc1		Zdhhc20
Tmf1		Elavl2
Ssbp2		Tceal9
Micu3		Ndufa12
Iqgap2		Emp1
Vps39		Fer
Dzip3		Tbc1d23
Klhl7		Hnrnpa3
Sec23a		Naa50
Rock2		Smc2
Dpp8		Fam118a
Eps15		Gm15501
Mindy3		Prmt3
Cog5		Zfp326
Hace1		Sparc
Fndc3a		Tbc1d31
Nol12		Lims1
Exoc5		Gpr22
Snx13		Prps1l3
Shprh		Rad50
Cd47		Serbp1
Cdk13		Dld
Garnl3		Tax1bp1
Senp5		Lcorl
Sh3rf1		Mxi1
Esco2		Sec63
Rexo1		Herc3
Ccne2		Lsg1
Gng2		Zfp979
Impact		Arhgap5
Dclk1		Mpp5
Plxnc1		Stk3
Gucy1b1		Atp13a3
Atp11c		Ssb
Guf1		Gmnn
Gpr22		Styx
Tmtc3		Rnf168
Vps13a		Rpa3
Fchsd2		Dynlrb1
Manea		Hook1
Maco1		Odr4
Emp1		Gpbp1l1
Myef2		Trmt1l
Slc4a1ap		Ccdc34
Herc3		B230219D22Rik
Chmp3		Pde7a
Cep104		Prkar2b
Ube2h		Add3
Zbtb38		Fam50a
Dkk1		Cd24a
Slmap		Bcap29
Bmpr1a		Gcc2
Senp6		Eif5a2
Sp3		Tpm3
Agtpbp1		Pi4k2b
Scfd1		Ap1s3
Zfp800		Lig4
Etaa1		Rab8b
Sos2		Rhox2d
Magi3		Lipo3
Mfsd11		Taf1b
Esco1		Pcp4
Bbip1		Sh3bgrl
Cnep1r1		Eif2ak4
Sparc		Nek1
Enc1		Erap1
Capn2		Zfp955a
Erp44		Zfp985
Chst11		Neil3
Ctbp2		Atxn2
Slc18a2		Dzip3
Ccdc88a		Hibch
Fam76a		Flot1
Gm7072		Kif20b
Tmem108		Aplf
Hook1		Srp54c
Ccpg1		Cep83
Mest		Sh3bp5
Mier1		Ap4e1
Lin54		Hypk
Lmbrd1		Snapc3
Gm4924		Sclt1
Erc1		Mcam
Krit1		Nsun3
Parp8		Blvra
Plin2		Zfp120
Tmem150c		Usp25
Cep85l		Nxf7
Scg2		Txndc16
Sobp		Syt4
Fer		Zfp991
Sirt2		Rassf2
Lima1		Zfp52
Pbx1		Mipol1
Ap4e1		Zfp978
Galnt1		Tmem68
Arid4a		Bc1
Prkar1a		LOC118568345
Pcmtd2		Tgfb1i1
Rbm41		Hsd17b11
Ptpn12		Josd2
Syt1		Fam204a
Ppfibp2		Ccdc138
Ttc33		Dnajb4
Wdr35		Tnfsf13b
Chn2		Znrd1as
Ppp2r3a		Ptpre
Dennd4c		Gm15127
Loxl2		Cenpw
Gcc2		Nudt13
Mospd2		9030025P20Rik
Gm2026		Shisa4
Rasal3		Sparcl1
Hcfc2		Tnnt2
Zfp944		Gm20482
Tbc1d23		Ulk4
Pak1		Idi1-ps1
Enpp4		Gm17768
Wipi1		Tnni1
Prkcz		Pcdhb16
Rsrc1		Cdh17
Lrrfip2		Brdt
Tbc1d24		Gm15411
Cavin2		Gm13430
Spopl		Ccdc33
Fads3		Gnal
Klhl28
Lama4
Dipk1a
Mapk10
Creg2
Dusp6
Usp53
Pde4b
Myb
Ankrd12
Hexb
Gpr137
Phf21a
Scn3a
Cdh2
Zfp759
Tusc2
Pik3r3
Zfp738
Mbnl2
P3h4
Plcxd3
Cntn3
Dnajc6
Dpcd
Zfp758
Ccl25
B3galt1
Opcml
Antxr2
Lhfpl2
Hsdl2
Pank2
Arhgef19
Zfp959
Sparcl1
Zfp992
Rhox2e
Gem
Tmeff2
Zc3h6
Naip5
Rab32
Fut11
Zfp935
C7
D130040H23Rik
Gm30985
Msra
Ifit1
Gm13110
Rplp2-ps1
Cpa4
Llph-ps2
Hpcal4
Rsad2
Gm30774
Ripply3
Ccdc30
Trmt61b
2510002D24Rik
Fam78a
Tmem236
Galnt15
Prickle4
Gm10778
Gm20604
Btg3
