# Supplementary material for: Mitigating a TDP-43 proteinopathy by targeting ataxin-2 using RNA-targeting CRISPR effector proteins
Source: Nat Commun. 2023 Oct 14;14:6492. doi: 10.1038/s41467-023-42147-z (PMC10576788; doi:10.1038/s41467-023-42147-z)
Supplement: Supplementary file 9 — Supplementary Data 6 [file 41467_2023_42147_MOESM9_ESM.xlsx]

## Sheet: SI Data 6 GO BP Overlapping DEG
Supplementary Data 6. Gene ontology (GO) and biological process (BP) term analysis of overlapping DEGs between RfxCas13d, HiFi-RfxCas13d and DiCas7-11.
Annotation Cluster 1	Enrichment Score: 2.810933583963115
Category	Term	Count	Genes	FDR
GOTERM_BP_DIRECT	GO:0098609: cell-cell adhesion	6	18763, 21894, 233651, 107934, 17886, 14107	0.0922917
GOTERM_BP_DIRECT	GO:0007156: homophilic cell adhesion via plasma membrane adhesion molecules	5	235086, 233651, 107934, 14107, 23965	0.192191
GOTERM_BP_DIRECT	GO:0007155: cell adhesion	8	13518, 21894, 235086, 233651, 107934, 14268, 17886, 23965	0.217047
Annotation Cluster 2	Enrichment Score: 2.5995438513446967
Category	Term	Count	Genes	FDR
GOTERM_BP_DIRECT	GO:0044648: histone H3-K4 dimethylation	3	214162, 381022, 75410	0.0922917
GOTERM_BP_DIRECT	GO:0097692: histone H3-K4 monomethylation	3	214162, 381022, 75410	0.0922917
GOTERM_BP_DIRECT	GO:0051568: histone H3-K4 methylation	3	214162, 381022, 75410	0.192191
GOTERM_BP_DIRECT	GO:0080182: histone H3-K4 trimethylation	3	214162, 381022, 75410	0.192191
GOTERM_BP_DIRECT	GO:0006325: chromatin organization	6	15161, 214162, 381022, 100683, 75410, 75560	0.338096
GOTERM_BP_DIRECT	GO:0032259: methylation	3	214162, 381022, 75410	0.997249
Annotation Cluster 3	Enrichment Score: 1.1809253275341884
Category	Term	Count	Genes	FDR
GOTERM_BP_DIRECT	GO:0006325: chromatin organization	6	15161, 214162, 381022, 100683, 75410, 75560	0.338096
GOTERM_BP_DIRECT	GO:0045893: positive regulation of transcription, DNA-templated	6	15161, 214162, 100683, 75410, 75560, 56381	0.997249
GOTERM_BP_DIRECT	GO:0006355: regulation of transcription, DNA-templated	5	15161, 214162, 100683, 75410, 100043597	0.997249
