# Supplementary material for: Mitigating a TDP-43 proteinopathy by targeting ataxin-2 using RNA-targeting CRISPR effector proteins
Source: Nat Commun. 2023 Oct 14;14:6492. doi: 10.1038/s41467-023-42147-z (PMC10576788; doi:10.1038/s41467-023-42147-z)
Supplement: Supplementary file 11 — Source Data [file 41467_2023_42147_MOESM11_ESM.xlsx]

## Sheet: Fig. 1
	1c												1d			1e
	NTG	1	2	3	4	5	6	7	8	9	10		NTG	mATXN2		NTG	mATXN2
	97.8873	13.7145	14.7052	51.0065	20.3987	20.1182	13.2729	34.3443	14.2098	34.9284	13.0819		114.674	82.3421		67.4986	58.727
	102.19	13.8458	15.3079	51.452	19.9511	19.4676	12.5567	34.8591	14.4366	32.3543	12.4254		87.2036	40.46		123.701	67.2897
	99.9224	14.3113	15.1229	50.1848	20.9776	19.8019	13.2967	35.5026	14.1681	32.7701	13.3915		126.331	52.1845		108.801	49.6747
	101.315												79.1573	24.6656
	101.603
	97.0824
P value		<0.0001	<0.0001	<0.0001	<0.0001	<0.0001	<0.0001	<0.0001	<0.0001	<0.0001	<0.0001		0.01			0.0389
P value summary		****	****	****	****	****	****	****	****	****	****		*			*
Significantly different (P < 0.05)?		Yes	Yes	Yes	Yes	Yes	Yes	Yes	Yes	Yes	Yes		Yes			Yes
One- or two-tailed t-test?		One-tailed	One-tailed	One-tailed	One-tailed	One-tailed	One-tailed	One-tailed	One-tailed	One-tailed	One-tailed		One-tailed			One-tailed

## Sheet: Fig. 2
	2b			2c			2e			2f			2g			2h
	NTG	hATXN2		NTG	hATXN2		NTG	hATXN2		NTG	hATXN2		NTG	hATXN2		NTG	hATXN2
	107.177	67.8302		101.288	83.1483		95.2038	68.718		89.6869	78.4004		103.861	64.3035		94.6596	69.3009
	102.811	55.9936		85.8476	65.3404		99.1353	46.6895		105.841	57.8372		97.1539	36.1383		85.0511	37.4938
	90.7519	56.2529		112.864	30.9038		105.661	59.9019		104.473	79.0571		98.9848	57.3363		120.289	62.7442
P value	0.0015			0.0399			0.0021			0.0156			0.0028			0.0192
P value summary	**			*			**			*			**			*
Significantly different (P < 0.05)?	Yes			Yes			Yes			Yes			Yes			Yes
One- or two-tailed t-test?	One-tailed			One-tailed			One-tailed			One-tailed			One-tailed			One-tailed

## Sheet: Fig. 3
3h						3i
MC	BS	STR	HPC	SC		Region	NTG					mATXN2				P value	P value summary	Significantly different (P < 0.05)?	One- or two-tailed t-test?
88.4483	87.0485	61.1689	51.6245	83.4395		MC	106.471	69.8527	95.9832	140.085		38.4197	47.2001	19.4035	18.9561	0.0021	**	Yes	One-tailed
83.5117	61.6	67.2786	73.2749	73.75		HPC	115.093	85.6663	93.7441	124.845	86.6617	10.9586	53.5936	74.2331	66.2871	0.0069	**	Yes	One-tailed
73.7309	59.2593	63.5135	50.1654	53.7634		STR	91.7534	108.11	102.042	98.7943		33.5837	91.9656	60.5347	51.973	0.0092	**	Yes	One-tailed
						BS	80.348	136.699	81.0003	94.8904	118.454	85.9161	56.4874	74.0207	60.5417	0.0241	*	Yes	One-tailed
						SC	94.299	87.5777	133.779	90.5134		50.6334	77.6658	86.4746	63.0225	0.027	*	Yes	One-tailed

## Sheet: Fig. 4
	4b																				4c																				4d
	Day	NTG									mATXN2										Day	NTG									mATXN2										Day	NTG							mATXN2
	15	0	0	1	1	1	1	0	1	1	0	0	1	1	1	1	0	0	0		15	0	0	0	1	1	0	0	1	0	0	0	1	0	0	1	0	0	1		15	1	2	1	1	1	2	1	0
	16	0	0	1	1	1	1	0	1	1	0	0	1	1	1	1	1	0	1		16	0	0	0	1	2	1	1	1	1	0	0	2	1	0	1	0	0	1		16	1	1	0	1	1	2	1	0
	17	0	1	1	1	1	1	0	1	1	0	0	1	1	1	1	1	0	1		17	0	0	1	2	2	1	1	2	1	0	0	2	1	1	2	0	0	2		17	1	2	0	1	2	2	1	0
	18	0	1	1	1	1	1	1	1	1	0	0	1	1	1	1	1	0	1		18	0	0	1	2	2	1	1	2	2	0	0	2	1	1	2	0	1	2		18	2	2	1	1	2	2	2	0
	19	0	1	1	1	1	1	1	1	1	0	0	1	1	1	1	1	0	1		19	0	1	1	2	2	1	1	2	2	0	0	2	2	1	2	1	0	2		19	2	2	1	2	1	2	2	0
	20	1	2	1	1	1	1	1	1	1	1	1	1	1	1	1	1	1	1		20	0	1	2	2	2	2	1	2	2	0	0	2	2	1	2	1	1	2		20	2	2	1	2	1	2	2	0
	21	2	2	1	3	1	1	1	1	1	1	0	2	1	1	1	1	1	1		21	1	1	2	3	3	2	1	2	2	0	0	3	2	1	2	1	1	2		21	2	3	2	2	1	2	2	0
	22	2	3	3	4	1	2	1	1	1	1	0	3	2	1	1	1	1	1		22	2	2	3	4	3	2	1	2	2	1	1	3	2	1	2	1	1	2		22	3	4	2	2	1	3	2	1
	23	2	4	4	4	1	2	1	1	1	2	0	4	2	1	2	1	1	1		23	2	4	4	4	3	2	1	3	3	1	1	4	3	2	2	1	2	2		23	4	4	2	2	1	3	3	1
	24	2	4	4	4	1	2	1	4	4	1	1	4	3	1	1	1	1	1		24	2	4	4	4	3	3	1	4	4	1	1	4	3	2	3	1	2	2		24	4	4	2	2	1	4	4	1
	25	3	4	4	4	2	2	1	4	4	1	1	4	4	1	1	1	1	1		25	2	4	4	4	4	3	1	4	4	1	1	4	4	2	2	2	2	2		25	4	4	2	2	1	4	4	1
	26	4	4	4	4	4	2	1	4	4	2	1	4	4	1	1	1	1	1		26	4	4	4	4	4	3	2	4	4	2	1	4	4	2	2	2	2	1		26	4	4	2	3	1	4	4	1
	27	4	4	4	4	4	4	1	4	4	3	1	4	4	2	1	1	2	1		27	4	4	4	4	4	4	2	4	4	3	1	4	4	2	2	2	2	1		27	4	4	4	4	1	4	4	1
	28	4	4	4	4	4	4	1	4	4	4	1	4	4	2	1	1	2	1		28	4	4	4	4	4	4	3	4	4	4	1	4	4	3	2	1	2	1		28	4	4	4	4	1	4	4	1
	29	4	4	4	4	4	4	1	4	4	4	1	4	4	2	1	1	1	1		29	4	4	4	4	4	4	3	4	4	4	1	4	4	3	2	1	2	1		29	4	4	4	4	1	4	4	1
	30	4	4	4	4	4	4	1	4	4	4	1	4	4	1	1	1	1	1		30	4	4	4	4	4	4	3	4	4	4	1	4	4	3	3	1	2	1		30	4	4	4	4	1	4	4	1
P value	0.0165702																				0.0227314																					0.0410722
P value summary	*																				*																					*
Significantly different (P < 0.05)?	Yes																				Yes																					Yes
Test:	Two-way ANOVA																				Two-way ANOVA																					Mixed-effects model using a Šidák correction for multiple comparisons
[truncated: 89 more columns]

## Sheet: Fig. 5
5a - RfxCas13d									5a - RfxCas13d-N1V7									5a - RfxCas13d-N2V7									5a - RfxCas13d-N2V8									5b										5c
crRNA	EGFP			P value	P value summary	Significantly different (P < 0.05)?	One- or two-tailed t-test?		crRNA	EGFP			P value	P value summary	Significantly different (P < 0.05)?	One- or two-tailed t-test?		crRNA	EGFP			P value	P value summary	Significantly different (P < 0.05)?	One- or two-tailed t-test?		crRNA	EGFP			P value	P value summary	Significantly different (P < 0.05)?	One- or two-tailed t-test?		crRNA	EGFP			P value	P value summary	Significantly different (P < 0.05)?	One- or two-tailed t-test?			HiFi-RfcCas13d		DiCas7-11
NTG	100.675	102.944	96.3807						NTG	105.904	99.9747	94.1213						NTG	103.1	99.4559	97.4438						NTG	100.178	100.384	99.4372						NTG	98.7313	98.7052	102.564							NTG	mATXN2	NTG	mATXN2
G6	15.2384	14.7147	14.0871	<0.0001	****	Yes	One-tailed		G6	31.9699	32.3083	32.519	<0.0001	****	Yes	One-tailed		G6	37.3219	38.9806	37.9262	<0.0001	****	Yes	One-tailed		G6	24.4073	24.6317	24.0374	<0.0001	****	Yes	One-tailed		G1	83.6368	79.4915	77.2834	0.0005	***	Yes	One-tailed			128.598	60.907	92.8678	31.5761
G10	23.0438	20.9027	30.0945	<0.0001	****	Yes	One-tailed		G10	31.3266	32.9629	32.946	<0.0001	****	Yes	One-tailed		G10	21.0206	19.7792	19.348	<0.0001	****	Yes	One-tailed		G10	19.664	17.7129	19.6271	<0.0001	****	Yes	One-tailed		G2	66.9051	65.4345	66.4499	<0.0001	****	Yes	One-tailed			90.4852	40.8378	107.183	69.3908
																																				G6	108.568	98.4523	99.3072	0.2888	ns	No	One-tailed			85.9385	52.5716	100.463	33.0484
crRNA	mCherry			P value	P value summary	Significantly different (P < 0.05)?	One- or two-tailed t-test?		crRNA	mCherry			P value	P value summary	Significantly different (P < 0.05)?	One- or two-tailed t-test?		crRNA	mCherry								crRNA	mCherry			P value	P value summary	Significantly different (P < 0.05)?	One- or two-tailed t-test?		G8	89.9159	87.4107	92.2909	0.003	**	Yes	One-tailed
NTG	100.922	101.27	97.808						NTG	104.4	97.3702	98.2302						NTG	101.91	100.694	97.3963						NTG	102.118	97.987	99.8955						G10	48.1463	49.5058	53.018	<0.0001	****	Yes	One-tailed		P value	0.0135		0.0065
G6	56.0837	49.4119	68.4003	0.0009	***	Yes	One-tailed		G6	67.226	68.8746	66.0597	<0.0001	****	Yes	One-tailed		G6	102.069	99.1557	99.6814						G6	78.7059	81.9107	77.7424	0.0001	***	Yes	One-tailed											P value summary	*		**
G10	46.7786	51.1884	62.4728	0.0003	***	Yes	One-tailed		G10	75.7095	74.0303	74.8445	0.0002	***	Yes	One-tailed		G10	106.526	103.29	111.037						G10	94.0282	90.9146	87.9939	0.0065	**	Yes	One-tailed		crRNA	mCherry								Significantly different (P < 0.05)?	Yes		Yes
																																				NTG	98.1115	101.393	100.496						Test:	One-tailed t-test		One-tailed t-test
																																				G1	116.216	117.858	109.648
																																				G2	108.135	106.327	106.151
																																				G6	112.876	115.693	113.281
																																				G8	115.798	114.302	118.327
																																				G10	114.043	108.445	113.759

## Sheet: Sup. Fig. 4
	Supplementary Fig. 4a				Supplementary Fig. 4b
	NTG	mATXN2	mDKK1		NTG	mDKK1
	103.248	101.353	87.2785		95.888	63.6748
	100.394	103.051	82.8248		100.962	78.7382
	96.3583	106.299	79.3553		103.295	76.0509
P value		0.111	0.0026		0.003
P value summary		ns	**		**
Significantly different (P < 0.05)?		No	Yes		Yes
One- or two-tailed t-test?		One-tailed	One-tailed		One-tailed

## Sheet: Sup. Fig. 6
	Supplementary Fig. 6
	NTG	hATXN2	hRPL4
	107.621	88.4494	51.0285
	100.712	92.616	47.7584
	91.6667	92.6951	43.9873
P value		0.1443	0.0002
P value summary		ns	***
Significantly different (P < 0.05)?		No	Yes
One- or two-tailed t-test?		Two-tailed	One-tailed

## Sheet: Sup. Fig. 7
	Supplementary Fig. 7d			Supplementary Fig. 7e			Supplementary Fig. 7f			Supplementary Fig. 7g
	NTG	hATXN2		NTG	hATXN2		NTG	hATXN2		NTG	hATXN2
	103.814	72.0817		97.4851	83.0856		99.7921	82.0163		104.008	53.1816
	104.549	64.0161		95.3984	88.1579		105.905	93.2583		107.845	70.8151
	91.6365	40.4081		107.117	85.1268		94.3026	80.7584		88.1474	41.9375
P value	0.0083			0.0101			0.0239			0.0062
P value summary	**			*			*			**
Significantly different (P < 0.05)?	Yes			Yes			Yes			Yes
One- or two-tailed t-test?	One-tailed			One-tailed			One-tailed			One-tailed

## Sheet: Sup. Fig. 8
	Supplementary Fig. 8a					Supplementary Fig. 8b
	NTG	TDP-43A315T	TDP-43G298S	TDP-43M337V		TDP-43A315T	TDP-43G298S	TDP-43M337V
	100.281	96.0595	98.7109	91.9645		117.969	259.889	308.937
	104.166	96.0187	92.5651	90.7896		113.664	256.288	284.378
	95.7316	90.2277	98.3429	109.923		98.2979	289.434	244.928
P value		0.0641	0.163	0.3631			<0.0001	0.0005
P value summary		ns	ns	ns			****	***
Significantly different (P < 0.05)?		No	No	No			Yes	Yes
One- or two-tailed t-test?		One-tailed	One-tailed	One-tailed			One-tailed	One-tailed

## Sheet: Sup. Fig. 9
	Supplementary Fig. 9
	Reporter	NTG			crRNA-6			P value	P value summary	Significantly different (P < 0.05)?	One- or two-tailed t-test?
	mCherry	96.2104	100.481	103.308	111.146	108.068	101.817	0.0554	ns	No	One-tailed
	YFP	98.2975	98.2138	103.489	102.986	98.6324	97.1253	0.437	ns	No	One-tailed

[truncated: 5 more sheets: Sup. Fig. 10, Sup. Fig. 12, Sup. Fig. 15, Sup. Fig. 17, Sup. Fig. 18]
